# Supplementary material for: Systematic Investigation of Dose-Dependent Protein Thermal Stability Changes to Uncover the Mechanisms of the Pleiotropic Effects of Metformin
Source: ACS Pharmacol Transl Sci. 2024 Jan 9;7(2):467–77. doi: 10.1021/acsptsci.3c00298 (PMC10863438; doi:10.1021/acsptsci.3c00298)
Supplement: Supplementary file 2 — pt3c00298_si_002.xlsx [file pt3c00298_si_002.xlsx]

## Sheet: S1A
Table S1A. Quantification of proteins in HepG2 cells treated with metformin, thermal stabilility
Uniport ID	Gene Symbol	Coverage	Unique peptides			Experiment #1						Experiment #2						Experiment #3
			Rep 1	Rep 2	Rep 3	Veh	0.2 μM	2 μM	20 μM	200 μM	2000 μM	Veh	0.2 μM	2 μM	20 μM	200 μM	2000 μM	Veh	0.2 μM	2 μM	20 μM	200 μM	2000 μM
A0A024RBG1	NUDT4B	0.16	3	2	2	252729	227765	217762	204287	196653	191448	27083.7	26201.8	26793.7	23792.1	24031.2	21110.4	44170.4	39494.8	43519.8	39554.8	42338.2	39834.9
A0A096LP01	SMIM26	0.168			1													57810.2	59648.3	71719.8	56453.2	60951.6	73512.7
A0A0B4J2F0	PIGBOS1	0.185	1	1	1	91096.1	91888.7	72097.3	100778	96617.3	94536.6	92211.2	93197.6	71172.2	99869.7	91982.7	94468.2	87541.7	89677.9	67420.5	99777.2	88701.2	88107.1
A0AVT1	UBA6	0.2	13	13	9	1.07405e+06	917440	987114	976996	884534	843579	1.0183e+06	898102	1.00365e+06	888879	867906	785426	618091	533189	638473	541186	532659	525685
A0FGR8	ESYT2	0.061	4	2	3	326283	334180	356197	328045	366896	403635	106661	113089	125911	114500	124692	141612	142127	148157	159190	149235	168407	180935
A0JNW5	UHRF1BP1L	0.034	2	4	2	30971.2	28198.8	33324.9	28114.8	30294.2	28327.6	80726.1	80885.8	89616.6	84806.8	81303.5	92215.8	43718.7	43743.7	50716.7	42343	44624.7	47487.6
A0MZ66	SHTN1	0.472	20	17	22	1.73975e+06	1.59867e+06	1.74252e+06	1.62596e+06	1.55752e+06	1.37479e+06	1.14223e+06	1.04939e+06	1.07468e+06	1.10294e+06	1.04372e+06	929957	1.41377e+06	1.38542e+06	1.46747e+06	1.51082e+06	1.46097e+06	1.49132e+06
A0PJW6	TMEM223	0.124	2	1	2	310131	332903	336725	342882	341118	346676	26912.1	27172.9	26884.4	30322.4	27531.5	29624	183729	180984	175168	189352	196974	195101
A1A5C7	SLC22A23	0.012		1								54394.4	50613.1	55675.4	56815.7	54317.5	57607.5
A1KZ92	PXDNL	0.02		1								18684.9	19910	18768.4	20986.9	23652.4	22766.3
A1L0T0	ILVBL	0.187	7	7	7	305789	303042	346528	322055	300172	281876	355430	329854	388155	368076	351951	345303	577820	529839	670293	590665	558598	528210
A1L157	TSPAN11	0.032	1	1	1	165508	140126	211879	162674	174380	182163	220024	191129	287279	202853	219358	223934	85274.3	78641.3	114443	82058.5	89889.2	89417.8
A1L170	C1orf226	0.059		2								117608	99672.3	126300	114362	102297	100680
A1L188	NDUFAF8	0.432	3	2	2	405983	449770	444416	436915	424763	430760	158719	165245	175471	176935	157973	157584	112519	114333	133148	112235	112568	111936
A1X283	SH3PXD2B	0.035	3			140897	171315	145215	133469	129074	113708
A2A3N6	PIPSL	0.05	4	3	3	642654	600515	607427	634088	599269	578900	1.35711e+06	1.33817e+06	1.35443e+06	1.39219e+06	1.27914e+06	1.29653e+06	1.90017e+06	1.84089e+06	2.15385e+06	1.98925e+06	1.86502e+06	1.92822e+06
A2RTX5	TARS3	0.02	1	2	2	1.9764e+06	1.63907e+06	2.13077e+06	1.60203e+06	1.69427e+06	1.65825e+06	582648	501363	651097	502099	533709	541620	630490	500398	644179	526707	548788	546298
A2RU67	FAM234B	0.039	2		1	64492.2	63042.2	66546.5	63925.6	64365.7	64940.2							14587.4	13183.5	17089.3	15568.3	15237.7	13555.3
A2RUC4	TYW5	0.095	2		1	94564.8	87615	92309.5	79568.1	88263.5	84807.3							21098.3	19217.1	20802.5	17776.4	18779.3	18818.2
A4FU01	MTMR11	0.01	1			65146.1	65850.9	75673.7	68489.6	78339.2	92994.8
A4UGR9	XIRP2	0.006	2	1	1	59749.7	54451.5	78862	60887	56014.9	61463.2	13796.4	13509.2	17500	14492.3	12871.2	14648	50847.1	47774.1	60035.7	52165.5	48400.8	44347.6
A5PLN9	TRAPPC13	0.017			1													16915.6	14706.3	23182.5	19347	21702.7	18088.6
A5YKK6	CNOT1	0.032	6	4	4	234082	221952	259649	227801	231804	222580	174306	160117	184009	170663	166340	170841	84375.1	74642.8	89197	78242.9	78509.6	82961.9
A6NCE7	MAP1LC3B2	0.112	2	1	2	73372.1	74344.3	72882.9	74655.9	75008.2	69720.4	77661.9	76839.7	82124.7	79706.3	85425.6	82493	151360	161304	148887	152085	156760	146440
A6NCS6	C2orf72	0.41	11	9	8	1.24124e+06	1.18417e+06	1.29947e+06	1.20711e+06	1.19046e+06	1.1761e+06	1.26628e+06	1.16655e+06	1.33099e+06	1.31035e+06	1.21467e+06	1.22454e+06	1.39686e+06	1.25058e+06	1.46692e+06	1.323e+06	1.2875e+06	1.26379e+06
A6NDB9	PALM3	0.138	3	6	4	68108	76006.7	81098.5	78362.6	77791.6	80461.8	125910	116882	138138	132301	122988	124246	77797.8	73698	86360.6	81784	73969.4	73735.5
A6NDE4	RBMY1B	0.014		1	1							68285.5	50254	76915.9	76445.8	62680.9	72944.3	95156.4	90716.6	116622	103689	105114	124283
A6NDG6	PGP	0.414	9	8	11	3.71133e+06	3.92146e+06	3.95528e+06	3.482e+06	3.49919e+06	3.43237e+06	2.89367e+06	3.0349e+06	2.71004e+06	2.51865e+06	2.68631e+06	2.46117e+06	2.2549e+06	2.39124e+06	2.37983e+06	2.03492e+06	2.20043e+06	2.07204e+06
A6NED2	RCCD1	0.117	2		2	140336	145228	146206	142212	140647	132730							21118.2	19662.2	26651.4	19449	19111.4	18587.1
A6NEE1	PLEKHD1	0.091		2								43453.8	42082.5	49266	44708.7	45858	45846.7
A6NH11	GLTPD2	0.069		2	2							44897.6	48506	45481.2	47409.5	49157.5	43001.9	92356.8	95796.5	121996	96125.2	96102.6	96703.1
A6NHG4	DDTL	0.321	2	4	4	3.45824e+06	3.5569e+06	3.2041e+06	2.94646e+06	3.30637e+06	2.81482e+06	1.19576e+06	1.21584e+06	1.17913e+06	1.05929e+06	1.15909e+06	982117	1.74234e+06	1.85786e+06	1.69697e+06	1.50865e+06	1.69998e+06	1.45457e+06
A6NHQ2	FBLL1	0.033		1								9375.76	6442.07	16137.3	8080.63	8467.23	9956.16
A6NHR9	SMCHD1	0.003		1								98485.9	122936	158042	176122	162887	258589
A6NHX0	CASTOR2	0.046	1	2	1	71930.3	71961.6	83310.3	66449.5	69412.6	70727.5	247624	260479	291700	243375	265289	256628	86868.7	86678.8	115079	79255.7	93518.6	94342.4
A6NIH7	UNC119B	0.072		1								4772.91	4823.06	4293.97	4109.39	4864.07	4617.34
A6NIZ1		0.495	8	9	10	9.56145e+06	9.30196e+06	9.52497e+06	9.63306e+06	9.36817e+06	8.35737e+06	2.43413e+06	2.40953e+06	2.59554e+06	2.40615e+06	2.37786e+06	2.24426e+06	5.53692e+06	5.45121e+06	5.65155e+06	5.49567e+06	5.45644e+06	4.9436e+06
A6NK44	GLOD5	0.081			1													7801.77	11305	9550.02	10063.5	9881.41	10497.5
A6NKD9	CCDC85C	0.029		1								13855.3	14858.4	12421.5	12500.7	13752.2	13294.4
A6NKH3	RPL37AP8	0.172	2	1	2	566233	485248	571233	662824	696521	1.15541e+06	147730	101032	82451.1	72892.3	79657.3	91201.4	171006	122050	125686	136210	146703	224446
A6NMX2	EIF4E1B	0.029	1		1	58404.2	62095.9	21098.5	51223.7	54707.5	36429.4							15306.2	15840.1	7047.98	13230.9	16118.5	11113.8
A6NN90	C2orf81	0.012		1								44487.8	38496.5	61650.3	47159.3	41957.9	39128.5
A8MTT3	CEBPZOS	0.225	1	1		220446	219987	298000	236400	238232	260583	256942	269400	270803	281034	269837	338614
A8MVW0	FAM171A2	0.019		1								2623.51	2844.5	2736.1	3013.61	2528.54	2812.38
A8MWD9	SNRPGP15	0.368	3	4	5	616691	597610	653956	605498	600786	669657	719280	690033	592830	730320	709839	792783	391406	383456	298125	410688	391437	430313
A8MWX3	WASH4P	0.015		1								313994	294253	292982	303301	283950	266826
A8MXV4	NUDT19	0.12	2	4	3	91093.3	89517.7	108036	95856.1	102607	97514.1	162510	153301	205248	171219	172187	181805	129924	120315	157885	123696	128312	132525
A8TX70	COL6A5	0.011	2			286228	220004	219590	262465	237360	222548
A9UHW6	MIF4GD	0.099	1		1	55666.3	47008.5	50613.4	47317.3	50908.1	45702.8							2984.18	2303.52	2594.04	2886.67	2866.68	2647.38
B1AK53	ESPN	0.094	8	13	8	1.32762e+06	1.20822e+06	1.26374e+06	1.1938e+06	1.16302e+06	952301	1.35704e+06	1.27338e+06	1.25045e+06	1.2178e+06	1.22543e+06	1.00521e+06	529095	473287	506050	457992	453336	369000
B2RUZ4	SMIM1	0.282	2	2	2	206139	184054	211315	201764	198343	185521	100029	95996.9	85083.1	103214	100735	89869.3	155866	139390	231121	152220	159990	149482
B5ME19	EIF3CL	0.217	11	13	6	1.31614e+06	1.32145e+06	1.3716e+06	1.24048e+06	1.29304e+06	1.36839e+06	812235	814636	738221	792724	874667	958017	732729	720579	682399	659073	756362	823871
C9JCN9	HSBP1L1	0.095		1	1							13233.4	14609.3	20010.3	15267.2	14104.2	16787.6	22996.8	28662.5	24404.8	24599.5	23047.3	21918.8
C9JLW8	MCRIP1	0.763	7	5	4	861537	866145	876466	792433	776070	657053	475642	485406	441183	443438	424760	348751	1.61398e+06	1.62739e+06	1.55152e+06	1.40755e+06	1.4014e+06	1.1432e+06
C9JRZ8	AKR1B15	0.38	8	10	11	1.04863e+07	1.17873e+07	1.06751e+07	9.63712e+06	1.0181e+07	8.63723e+06	8.01739e+06	8.72176e+06	6.58525e+06	7.49214e+06	7.88217e+06	6.8552e+06	1.16654e+07	1.27306e+07	9.69343e+06	1.0411e+07	1.12257e+07	9.52754e+06
E9PAV3	NACA	0.03	5	5	6	3.94609e+06	3.9703e+06	4.46379e+06	3.95225e+06	3.89234e+06	4.21259e+06	7.65125e+06	7.40747e+06	8.40781e+06	7.52653e+06	6.4428e+06	7.16594e+06	1.20613e+07	1.18405e+07	1.31189e+07	1.14967e+07	1.09312e+07	1.1586e+07
E9PRG8	C11orf98	0.106			1													15453.8	13832.3	16271.3	14637.3	14689.5	15045.6
H3BR10	SMLR1	0.075	1	1	1	330074	309502	368442	325093	305450	315628	248614	230489	272440	249340	232166	234022	543401	529972	595911	523780	509514	518775
H7BZ55	CROCC2	0.004	1			320009	290498	335002	260180	278046	235261
L0R819	ASDURF	0.208		1	2							37161.1	37689.4	34380.3	34466.1	35443.8	33103.9	61465.1	62822.5	54536.9	61163.4	58709.1	56690.9
L0R8F8	MIEF1	0.514	3	5	4	476872	499971	537344	505607	490677	556119	274970	317925	292737	303748	306787	333973	460025	483154	484288	501444	468521	523998
O00115	DNASE2	0.231	8	8	9	1.7275e+06	1.71829e+06	1.70145e+06	1.83709e+06	1.72197e+06	1.756e+06	556896	575352	552909	597425	563460	571885	632931	664823	602975	680343	644648	657333
O00116	AGPS	0.085	2	2		155336	183942	155424	170232	186107	180492	23097.3	22957.8	31471.9	25135.7	24054.4	27672.1
O00151	PDLIM1	0.799	23	20	21	3.77478e+07	3.7993e+07	3.45302e+07	3.46014e+07	3.46469e+07	2.91301e+07	6.25005e+06	6.42094e+06	5.84415e+06	5.79795e+06	5.75762e+06	5.05765e+06	1.62071e+07	1.65707e+07	1.44731e+07	1.51858e+07	1.50941e+07	1.31429e+07
O00154	ACOT7	0.429	18	18	16	8.3842e+06	8.61972e+06	8.22137e+06	7.86632e+06	8.11722e+06	7.29932e+06	4.73037e+06	5.16013e+06	4.28822e+06	4.33112e+06	4.73656e+06	4.0464e+06	5.86622e+06	6.06756e+06	5.26153e+06	5.40487e+06	5.67125e+06	4.97773e+06
O00159	MYO1C	0.07	8	3	4	400511	427946	469033	456169	498817	593483	65163.1	70601.7	75177.6	70472.3	77064.2	85557.3	86982	98597.2	120595	102954	115510	138336
O00161	SNAP23	0.839	17	16	18	5.41246e+06	4.81995e+06	5.59097e+06	5.33837e+06	4.77891e+06	4.6904e+06	2.15726e+06	1.9306e+06	1.97043e+06	2.09963e+06	1.89288e+06	1.81958e+06	5.2351e+06	4.82691e+06	5.09592e+06	5.17765e+06	4.69215e+06	4.4803e+06
O00165	HAX1	0.061		1								1323.09	1504.49	2269.04	1064.16	1768.27	2373.9
O00168	FXYD1	0.13	1	1	1	91579.1	72609.3	121859	86385.4	93361.1	72766.4	30580.8	22750.2	40537.9	27147.8	29241.3	23857	40100.3	30830.6	50103	32224.6	37097.4	28877.3
O00170	AIP	0.285	5	5	5	239493	262280	264567	251255	239801	257576	310270	318464	332429	321904	315898	333736	104473	97215.5	114661	101989	100580	101836
O00186	STXBP3	0.029			1													2582.02	2241.91	2033.1	2518.42	2673.2	2218.75
O00193	SMAP	0.492	12	12	12	5.55858e+06	5.79172e+06	5.15171e+06	4.92528e+06	5.17499e+06	4.11106e+06	3.40898e+06	3.51243e+06	3.06169e+06	2.87532e+06	2.96162e+06	2.51378e+06	2.49698e+06	2.50731e+06	2.00341e+06	2.30423e+06	2.216e+06	1.89918e+06
O00203	AP3B1	0.191	9	8	14	667114	601535	614228	602651	564697	530039	851121	723407	742924	736862	711096	700166	911070	835043	870416	846565	842489	872991
O00214	LGALS8	0.237	4	3	2	82871.5	85734.6	87293.9	89175	95827.6	83923.6	190812	188344	240891	211335	238209	297491	261269	269407	322488	294179	322799	433029
O00217	NDUFS8	0.305	6	7	6	1.34987e+06	1.41955e+06	1.55632e+06	1.50324e+06	1.4807e+06	1.44911e+06	1.40497e+06	1.42527e+06	1.53083e+06	1.52609e+06	1.50616e+06	1.39891e+06	1.50738e+06	1.54725e+06	1.71988e+06	1.6728e+06	1.63115e+06	1.525e+06
O00220	TNFRSF10A	0.088	3	2	2	31945.3	44903.2	43730.7	36194.4	35405.2	35016	63682.7	58048.1	84314.8	63490.8	61095.2	68668.7	66316.3	62837.5	93754.5	69384.6	67156	77473.9
O00221	NFKBIE	0.038		1	1							12028.1	10843	10984.7	11149.7	11155.8	10019	13658.2	12907.8	13631.2	11606.9	13017.6	9280.72
O00231	PSMD11	0.469	14	17	13	5.5178e+06	4.82985e+06	5.69513e+06	5.04147e+06	4.61709e+06	4.5567e+06	3.55238e+06	3.05629e+06	3.65397e+06	3.19327e+06	3.05591e+06	2.90277e+06	2.59932e+06	2.2718e+06	2.72472e+06	2.30731e+06	2.20903e+06	2.18679e+06
O00232	PSMD12	0.5	21	15	20	3.3958e+06	2.71611e+06	3.36333e+06	2.89333e+06	2.80901e+06	3.19125e+06	2.11654e+06	1.76781e+06	2.22437e+06	1.89284e+06	1.85545e+06	1.97912e+06	5.1448e+06	4.22428e+06	5.20502e+06	4.58634e+06	4.43814e+06	4.91876e+06
O00233	PSMD9	0.444	9	11	9	2.84213e+06	2.96308e+06	2.51211e+06	2.807e+06	2.72889e+06	2.32531e+06	964359	1.01072e+06	913945	937581	930099	842600	968509	986573	907592	906473	914761	812588
O00244	ATOX1	0.5	4	3	3	1.81518e+06	1.80172e+06	1.30051e+06	1.39962e+06	1.50147e+06	1.27652e+06	1.04334e+06	994536	812724	798147	845406	714102	983262	944370	706657	734564	796598	717258
O00258	GET1	0.132		2	1							85142.7	70375.3	91577.4	81163.2	78271.8	78100.6	17446.2	17428.7	8986.91	18775.6	15195.5	16473.3
O00264	PGRMC1	0.441	13	11	14	2.91175e+06	3.07038e+06	3.44817e+06	3.22248e+06	2.97112e+06	2.9291e+06	1.41816e+06	1.40056e+06	1.51459e+06	1.55581e+06	1.37133e+06	1.3688e+06	1.38245e+06	1.40362e+06	1.50995e+06	1.50913e+06	1.38467e+06	1.37073e+06
O00267	SUPT5H	0.175	11	9	10	592976	587450	638323	601519	591372	583759	258605	245074	278476	263151	260626	263791	321358	337689	316956	334131	327985	313789
O00268	TAF4	0.017	1	2		9561.49	10110.6	11037.1	12205	13140.3	12773.4	57240.6	60395.7	61214.9	66827.8	64353.1	63312.6
O00273	DFFA	0.471	12	14	13	3.05049e+06	3.06829e+06	2.99541e+06	2.87488e+06	2.87265e+06	2.53431e+06	3.09399e+06	3.24095e+06	2.95193e+06	2.97247e+06	3.02732e+06	2.58766e+06	3.16152e+06	3.2856e+06	3.20144e+06	2.98504e+06	3.14388e+06	2.74338e+06
O00291	HIP1	0.041	1	4	2	38247.6	33533.1	38752.2	41842.4	36228.6	35269.9	33784.7	32095.1	40705.9	37625.4	35051.1	35029.4	36787.6	40863.7	42872.9	40277.9	39888.6	39019.8
O00299	CLIC1	0.871	19	19	17	2.15317e+07	2.13116e+07	2.02676e+07	1.98599e+07	2.07475e+07	1.82697e+07	9.56921e+06	9.59891e+06	8.4327e+06	8.56997e+06	8.92636e+06	7.54204e+06	2.04346e+07	1.99909e+07	1.85424e+07	1.79505e+07	1.90964e+07	1.56995e+07
O00303	EIF3F	0.151	2	2	3	261269	200132	264388	208563	222811	225131	59751.7	49228.3	61036	46103.7	51976.1	57843.4	250349	232951	226562	214387	222626	217587
O00308	WWP2	0.014		1								18969.7	17746.3	22073.6	19568.8	19129.7	21021.9
O00330	PDHX	0.411	16	15	16	2.51592e+06	2.61022e+06	2.59495e+06	2.7231e+06	2.65684e+06	2.70547e+06	1.88068e+06	1.9439e+06	1.98622e+06	1.99082e+06	1.97422e+06	2.07174e+06	3.04995e+06	3.12528e+06	3.18243e+06	3.34954e+06	3.25291e+06	3.33973e+06
O00399	DCTN6	0.311	3	4	3	880010	875699	803980	877704	868047	842597	349923	440177	380483	408665	386980	398392	470363	426242	404779	485447	465488	455809
O00400	SLC33A1	0.104	6	4	4	767362	712921	790829	737266	765798	762461	563982	517805	547428	529907	555135	539461	551478	498281	582355	533456	554107	553033
O00401	WASL	0.111	5	3	4	361677	393805	399496	395187	383207	364164	137179	151991	167423	150315	156496	158961	348262	364606	365329	362947	354122	340902
O00410	IPO5	0.385	28	32	29	7.528e+06	7.28255e+06	7.4943e+06	6.4606e+06	7.14215e+06	6.78008e+06	5.39634e+06	5.06678e+06	5.24328e+06	4.6391e+06	4.90368e+06	4.62565e+06	6.21569e+06	5.87098e+06	6.02838e+06	5.22286e+06	5.74413e+06	5.46301e+06
O00422	SAP18	0.255	3	2	2	223525	234317	246550	248555	247068	282023	137157	121247	129049	131700	127650	144522	94896.5	89233.5	118633	99110.4	103379	110273
O00425	IGF2BP3	0.14	5	6		204429	185340	173846	200973	180716	214517	1.86066e+06	1.52357e+06	2.05526e+06	1.7058e+06	1.60964e+06	2.15302e+06
O00429	DNM1L	0.352	16	12	16	945000	851920	891912	836408	809120	778394	798727	706122	787500	701538	671181	675294	1.01166e+06	891170	1.01205e+06	893253	875963	843071
O00442	RTCA	0.227	6	3	3	487367	444313	461914	449480	438488	418512	116598	113121	120343	111313	113244	109878	102292	98694.8	105622	95274.9	100460	85048.6
O00443	PIK3C2A	0.008	1			39891.4	35851	42068.1	41432.9	41878.1	44650.1
O00461	GOLIM4	0.421	18	20	21	2.054e+06	2.09266e+06	2.41322e+06	2.08715e+06	2.12537e+06	2.15579e+06	830286	856862	983218	867401	878866	903413	1.2996e+06	1.35196e+06	1.46519e+06	1.34708e+06	1.38763e+06	1.3829e+06
O00462	MANBA	0.13	7	7	10	409876	397455	456109	409283	404325	421495	368421	362415	441306	358335	380671	424725	769727	689278	876911	740900	758432	830100
O00468	AGRN	0.189	22	20	19	1.21777e+06	1.22737e+06	1.61831e+06	1.36714e+06	1.31231e+06	1.487e+06	852913	879638	983433	924444	964903	1.04099e+06	653168	687060	746430	713793	718675	760779
O00469	PLOD2	0.455	31	28	27	5.73357e+06	5.38262e+06	5.38105e+06	5.96533e+06	6.17982e+06	5.75571e+06	3.72987e+06	3.53691e+06	3.43414e+06	4.11007e+06	4.16376e+06	3.94924e+06	3.55691e+06	3.45789e+06	3.35649e+06	4.14495e+06	3.95895e+06	3.76828e+06
O00479	HMGN4	0.289	3	2	2	542475	569593	654780	705967	701843	1.06078e+06	662232	678195	720864	856135	885932	1.29822e+06	184429	177126	235513	204907	212660	275148
O00483	NDUFA4	0.556	5	5	5	2.84456e+06	2.71945e+06	3.09832e+06	2.74723e+06	2.91154e+06	3.08165e+06	1.52304e+06	1.52503e+06	1.77444e+06	1.54517e+06	1.6221e+06	1.73206e+06	1.91419e+06	1.80164e+06	2.11966e+06	1.88856e+06	1.95512e+06	2.03849e+06
O00487	PSMD14	0.255	6	7	7	2.74986e+06	2.24686e+06	2.3097e+06	2.34731e+06	2.15467e+06	2.02765e+06	1.28078e+06	1.05601e+06	1.17445e+06	1.07209e+06	999234	1.01818e+06	1.4823e+06	1.27863e+06	1.34294e+06	1.33628e+06	1.22868e+06	1.15689e+06
O00488	ZNF593	0.104		1								6785.35	7383.79	6091.96	7440.29	8160.01	9861.3
O00505	KPNA3	0.121	5	4	3	1.54788e+06	1.48215e+06	1.557e+06	1.56216e+06	1.55023e+06	1.681e+06	482225	463962	489525	478156	470197	496091	862639	794636	815772	806598	782417	796810
O00507	USP9Y	0.029	4	5	2	215707	192571	217580	201680	202666	180303	226144	208144	191274	215949	209505	205839	68306.5	67130.5	47068.6	62949.3	62678.8	59049.6
O00515	LAD1	0.501	17	20	22	1.26917e+06	1.15361e+06	1.3545e+06	1.22356e+06	1.11302e+06	1.10485e+06	1.42667e+06	1.30291e+06	1.46904e+06	1.34868e+06	1.25967e+06	1.20745e+06	1.21483e+06	1.11827e+06	1.30385e+06	1.17922e+06	1.15252e+06	1.09077e+06
O00541	PES1	0.027	1		1	28299.3	33464.4	31530.5	34254.3	38300.4	43324.3							47274.5	48615.8	57219.5	53812	50755.8	57138.3
O00559	EBAG9	0.122	1	2	2	70599.1	64053.3	68654.2	74235.6	67737.6	61036.3	13329	13790.6	14916.8	14762.4	13133.2	13117.8	24963.3	22410.8	27325.2	24536.5	22798.9	17838.8
O00566	MPHOSPH10	0.047	1	3	2	26164.9	29903.7	28731	34573.3	32636	43029.1	101078	115458	115765	116131	122911	130111	49902.1	55885.8	54194.1	58469.1	63252.7	73515.9
O00567	NOP56	0.189	7	8	5	216573	194449	247458	233369	236231	298802	376506	345575	411455	415611	437530	542670	203705	182400	231616	235593	233669	302603
O00571	DDX3X	0.112	4	4	5	306597	285604	298601	276470	276613	322326	160282	157407	165333	149920	151863	163253	291582	285484	325918	282068	290828	311841
O00584	RNASET2	0.547	13	15	13	1.99156e+07	1.82037e+07	1.92304e+07	2.02824e+07	1.98241e+07	1.53563e+07	2.16663e+06	2.12007e+06	2.31456e+06	2.28116e+06	2.27571e+06	1.92016e+06	8.06684e+06	7.47539e+06	8.53192e+06	8.16673e+06	8.019e+06	6.81183e+06
O00592	PODXL	0.036		2								19598.4	20660.2	21043.7	20724.5	20183.6	21683.3
O00625	PIR	0.245	7	5	6	752296	923611	722052	792785	825506	804038	489990	606269	448646	510892	536531	505364	589515	732983	518460	616743	639405	614040
O00629	KPNA4	0.228	7	7	9	1.49408e+06	1.3678e+06	1.36159e+06	1.49442e+06	1.4074e+06	1.38152e+06	779755	752048	793001	759896	803757	776045	753260	697381	751000	710314	751541	703075
O00743	PPP6C	0.305	8	9	8	1.99671e+06	1.79711e+06	1.94526e+06	1.7146e+06	1.79411e+06	1.71131e+06	1.00915e+06	955568	995798	908571	1.01735e+06	949963	2.13068e+06	2.02209e+06	2.32034e+06	1.88581e+06	2.08732e+06	2.05645e+06
O00748	CES2	0.394	16	15	17	5.21255e+06	5.48244e+06	6.06785e+06	5.93267e+06	5.72209e+06	6.20518e+06	4.3992e+06	4.42498e+06	4.54722e+06	4.77607e+06	4.67851e+06	4.86362e+06	4.85312e+06	4.84002e+06	4.96271e+06	5.29114e+06	5.07598e+06	5.33855e+06
O00754	MAN2B1	0.168	9	7	11	991289	1.05758e+06	1.32418e+06	1.05438e+06	972963	1.0829e+06	488918	514837	538923	493972	476757	492300	675819	653100	818403	706012	698981	763262
O00762	UBE2C	0.056	1	1	1	166842	149620	134769	159492	148147	139317	58187.9	52700.7	47300.9	56541.2	53298.2	53513.8	91844	82879.1	73519.4	91777.2	81139.9	85102.3
O00763	ACACB	0.003	1	1	1	228431	276682	197081	195496	197710	163456	297979	418499	264075	265787	284545	229131	129689	132692	126707	108802	114255	101665
O00764	PDXK	0.439	9	9	10	764311	703875	670602	656190	682024	599783	266607	249584	243833	244113	246859	253113	625625	543436	510360	535266	548959	493899
O00767	SCD	0.106	4	5	5	729401	587221	953772	758619	665502	926519	902905	708988	1.21771e+06	948697	833961	1.13563e+06	888136	689640	1.16724e+06	907019	804076	1.10556e+06
O14495	PLPP3	0.167	2	3	2	184253	168219	191470	184556	171330	176679	84666.5	77653.6	97818	84400.7	85153	87517.3	45230.6	42707.6	52635.7	45756.6	44172.9	46048.9
O14497	ARID1A	0.023	4	2		73417.5	70458.8	86492.7	68852.9	70592.3	66799.1	21325.3	24034.4	33911	28093	32963.4	31594.3
O14521	SDHD	0.05		2	2							536717	447764	444377	541037	534520	507715	597076	507461	424913	593664	558076	560427
O14523	C2CD2L	0.05		1	1							10690.6	10064.8	10324.2	10780.3	8263.28	8367.15	9250.08	9048.03	13252.7	10347.4	10846.6	10112.7
O14524	NEMP1	0.056	2	1	2	75157.4	70976.8	81291.3	77788.2	78318.7	84877.6	73653.6	76648.3	87926.3	79523.3	77642.8	86441.8	52617.5	58664.5	78416.3	59812.5	60099.1	62957.6
O14530	TXNDC9	0.385	8	9	7	1.17135e+06	1.18307e+06	1.11897e+06	1.08123e+06	1.05692e+06	1.02628e+06	1.97908e+06	1.96328e+06	1.89942e+06	1.88412e+06	1.88747e+06	1.68602e+06	1.49904e+06	1.55067e+06	1.39765e+06	1.43719e+06	1.40767e+06	1.34691e+06
O14531	DPYSL4	0.028			1													32512.7	34608.4	32314	33550.3	34857.4	34137.3
O14545	TRAFD1	0.105	3	1	4	82693.9	73311.2	87349.3	81944.1	70113.8	72269.7	16251.4	15960.3	15808.8	17425	18374.1	17650.2	99519.4	92960.3	140384	105608	106177	98367.8
O14548	COX7A2L	0.412	5	5	4	1.53153e+06	1.7275e+06	1.90799e+06	1.78649e+06	1.74308e+06	1.90169e+06	687688	730461	834762	769134	736187	795027	792701	901301	951622	937462	911042	999886
O14556	GAPDHS	0.088	4	3	3	1.19104e+07	1.27002e+07	1.00962e+07	1.08008e+07	1.13783e+07	9.97539e+06	4.38378e+06	4.68952e+06	3.53912e+06	3.92481e+06	4.17479e+06	3.62414e+06	4.58136e+06	4.57333e+06	4.00343e+06	4.14488e+06	4.33115e+06	3.90999e+06
O14561	NDUFAB1	0.212	4	4	3	3.59159e+06	3.33178e+06	3.25278e+06	4.06246e+06	3.88839e+06	3.82652e+06	577253	564125	478120	664100	628931	626353	1.55083e+06	1.41811e+06	1.18569e+06	1.89832e+06	1.62014e+06	1.69436e+06
O14562	UBFD1	0.43	7	7	3	3.02894e+06	2.78028e+06	2.57075e+06	2.74329e+06	2.66252e+06	2.32393e+06	603735	558329	539472	548033	546964	522973	997145	918171	945997	885298	906469	823039
O14579	COPE	0.208	4			174151	166245	159886	164699	176321	185015
O14617	AP3D1	0.068	4	3	1	204663	180119	205302	177051	189908	227082	54739.6	48118.6	49835.8	49339.9	54253.5	55496.6	8147.41	7764.05	8976.54	9494.2	7618.62	7735.86
O14618	CCS	0.35	7	7	7	640381	580474	594429	628577	554648	533347	812872	786954	1.00013e+06	857105	839856	908471	571188	526918	621890	544947	530243	515826
O14638	ENPP3	0.12	7	6	8	912783	871476	979117	932203	905819	858812	201820	239756	232340	227122	228230	213384	462609	457307	503624	460012	467534	451877
O14639	ABLIM1	0.069	3	4	3	233206	221717	236019	250157	218627	222374	327598	306989	313211	318190	304498	333998	103248	104967	110843	103927	102398	113591
O14641	DVL2	0.012		1								9333.48	8473.13	10161.2	7530.81	8654.37	8452.79
O14653	GOSR2	0.198	4	4	2	343066	343453	357256	312809	340645	307993	506830	523588	516507	460636	492564	480868	149759	160052	164725	144207	142814	144256
O14656	TOR1A	0.102	2	2	3	97042.4	91325.8	102081	96181.4	101997	123906	59814.4	59209.1	63883.7	63402.7	65877.6	70771.3	187239	185355	205080	203366	205416	224330
O14657	TOR1B	0.128	3	3	2	50891.6	54858.2	58775.7	58635.2	57221.9	59896.9	69604.3	80408.4	79058.3	79413.1	81064.9	91338.3	53262.3	57855	55267.8	57705.5	57279.5	63495
O14662	STX16	0.089	1	3	1	18824.8	17839.2	18037.3	19965.5	17317.4	16023.1	217656	195480	263149	219121	215763	202051	7230.05	6823.14	7629.11	7882.68	8139.28	6215.06
O14668	PRRG1	0.032	1	1		40939.4	35245.7	49868.6	49753.5	38832.7	40202.3	54007	49537.9	69952.3	55678.9	57559.4	62699.7
O14672	ADAM10	0.382	17	19	18	1.79171e+06	1.90853e+06	1.9697e+06	1.90536e+06	1.85238e+06	1.95835e+06	979992	997699	1.04522e+06	1.04707e+06	1.04176e+06	1.08586e+06	1.49484e+06	1.5382e+06	1.66493e+06	1.5717e+06	1.57113e+06	1.65514e+06
O14681	EI24	0.076	3	1		130001	128893	149562	130261	130960	134910	33714.3	35785.4	33291.7	40136.8	37550	36817.5
O14686	KMT2D	0.002		1								13277.4	12795.3	15318.3	13617.6	13167.5	12454.6
O14732	IMPA2	0.101	3	2	2	407522	423903	402616	356920	396922	350785	171831	172861	165145	144095	160937	138195	189264	186740	215173	162077	178002	156363
O14734	ACOT8	0.207	1	5	4	46226.2	57968.3	50517.8	55183.9	48584	52507	215186	237818	261043	246350	244169	259034	218628	242507	257445	246379	244063	246282
O14735	CDIPT	0.033	1			154017	130128	255304	139422	144484	155747
O14737	PDCD5	0.704	12	12	12	1.88472e+07	1.98414e+07	1.73706e+07	1.81699e+07	1.79826e+07	1.59408e+07	7.14318e+06	7.84729e+06	6.74829e+06	6.95375e+06	7.03107e+06	5.93343e+06	1.19488e+07	1.24771e+07	1.11633e+07	1.12527e+07	1.10857e+07	9.87726e+06
O14744	PRMT5	0.358	21	18	18	5.60606e+06	5.53674e+06	5.89059e+06	5.10379e+06	5.23673e+06	4.78084e+06	3.96271e+06	3.83505e+06	4.30964e+06	3.60156e+06	3.81208e+06	3.57957e+06	4.06999e+06	3.81875e+06	4.1647e+06	3.63513e+06	3.78736e+06	3.58481e+06
O14745	SLC9A3R1	0.715	28	26	28	2.99174e+07	2.94759e+07	2.68379e+07	2.68493e+07	2.70113e+07	2.32162e+07	1.38392e+07	1.39215e+07	1.2248e+07	1.28614e+07	1.31758e+07	1.11656e+07	1.57294e+07	1.60328e+07	1.52298e+07	1.486e+07	1.50948e+07	1.30551e+07
O14763	TNFRSF10B	0.186	4	4	5	217983	202328	268312	221439	231546	217447	128334	123715	153847	138090	142270	134193	168223	163638	197306	180919	185606	175834
O14772	FPGT	0.013			1													19337.3	20604.3	27416.2	16629.3	18578.4	17188.3
O14773	TPP1	0.115	4	5	6	1.56677e+06	1.45735e+06	1.93138e+06	1.54269e+06	1.51705e+06	1.62856e+06	1.70538e+06	1.64284e+06	2.14367e+06	1.85806e+06	1.7485e+06	1.8026e+06	2.40132e+06	2.31948e+06	2.76561e+06	2.39413e+06	2.39823e+06	2.44427e+06
O14776	TCERG1	0.156	7	9	9	442103	451643	428228	521878	514668	632582	731557	787986	747811	930309	974898	1.23025e+06	217403	230610	225247	243801	247870	256103
O14787	TNPO2	0.033	1	2	2	93921.6	88025.5	98456.4	91928.7	84519.2	83665.5	53168.6	44730.8	51535.4	49485.7	49086	46302.6	57703.3	49429.8	54309.4	54865.9	51409.1	51805.4
O14791	APOL1	0.176	5	6	6	292696	277578	354115	291363	297715	305477	304380	286554	370748	306162	310592	307989	305096	276082	401852	297062	309541	317153
O14802	POLR3A	0.029	2	1	2	215309	191775	314948	188801	189519	176144	11150	7799.73	8996.85	8766.01	8593.76	10354.1	25802.8	25070.5	37284.5	27424	27007.8	30932.2
O14817	TSPAN4	0.139		1	1							13764.4	15968.5	10909.5	16853.6	14177.4	15051.3	58684.3	49480.6	56100.5	53268.8	57921.7	57380
O14818	PSMA7	0.524	16	15	14	1.29401e+07	1.31471e+07	1.39155e+07	1.18972e+07	1.23802e+07	1.15852e+07	1.15654e+07	1.13742e+07	1.15412e+07	1.11301e+07	1.10897e+07	1.12419e+07	9.40418e+06	9.3303e+06	9.42988e+06	8.87784e+06	9.05657e+06	9.11886e+06
O14828	SCAMP3	0.401	10	8	12	2.39908e+06	2.33506e+06	2.98184e+06	2.42002e+06	2.29917e+06	2.16532e+06	394907	367950	415289	389728	369535	347840	1.01438e+06	982077	1.15005e+06	1.03056e+06	1.00379e+06	966818
O14841	OPLAH	0.087	7	4	5	269252	262299	322861	261190	264145	268771	147405	146423	185033	147819	146145	143149	164094	166137	218645	157928	169408	165645
O14867	BACH1	0.121	5	2	3	272087	294012	302301	279130	277121	257461	52572.3	47442.5	59028.9	56363.1	54851.5	48754.6	89868.5	74972.2	89746.6	96182.9	91478.5	81083.7
O14880	MGST3	0.211	1	2	2	765155	865035	1.103e+06	976207	1.0035e+06	1.08258e+06	341183	353925	383162	375289	383222	386513	433652	508441	627057	543786	565569	594533
O14894	TM4SF5	0.056	1	1	1	291311	255087	303790	263300	291571	283981	296344	268383	319756	263018	314309	298468	136807	120074	147405	120000	139422	135447
O14908	GIPC1	0.099	1	2	1	43648.8	43307.1	53639.1	42088.7	42838.7	45158.2	85516	84453.4	97926.2	83336.7	84946.6	88518.1	55850.6	56923.3	70658.1	52812.6	62239.5	59999.2
O14910	LIN7A	0.193	4	1	2	742075	712731	737223	830685	755187	770218	34265.9	32792.8	26555	38496.3	36899.1	36833.6	56280	59336	56670	63498.5	60719.8	58387.2
O14925	TIMM23	0.244	3	2		158966	152812	171721	156512	165514	186769	117327	114779	134788	127839	126852	137798
O14929	HAT1	0.184	6	5	5	346709	323719	367121	339250	324710	313119	124526	116251	131258	112458	117168	114797	217041	204146	220769	211512	206120	196179
O14933	UBE2L6	0.098		2	1							178332	182225	183327	172540	172818	163031	59660.7	54331.6	63158.9	52026.8	54407.3	55937
O14936	CASK	0.132	7	7	7	651627	643877	842262	722273	690679	771874	247554	241657	289395	268573	275578	296439	244541	235332	289258	265149	269792	303872
O14949	UQCRQ	0.659	9	5	7	1.38412e+06	1.44528e+06	1.48203e+06	1.38115e+06	1.50333e+06	1.44839e+06	572872	607793	558949	573133	641605	620037	885963	957821	884060	885046	1.0006e+06	943180
O14950	MYL12B	0.523	8	8	5	2.55985e+06	2.70778e+06	3.03411e+06	2.93019e+06	3.06037e+06	3.78727e+06	758446	844407	741762	872651	904440	1.05533e+06	285725	307818	321541	335907	363223	422239
O14957	UQCR11	0.214	1	1	1	234946	210301	386942	195066	259003	307609	138484	137213	220336	134165	151438	189158	130776	122100	228864	123450	153601	167385
O14964	HGS	0.216	19	16	22	4.95683e+06	5.15164e+06	4.77123e+06	4.83764e+06	4.62067e+06	4.54551e+06	2.37998e+06	2.35208e+06	2.31112e+06	2.24393e+06	2.19251e+06	2.1001e+06	3.15932e+06	3.22036e+06	3.14173e+06	3.05937e+06	2.97516e+06	2.86209e+06
O14965	AURKA	0.045	2			124810	115502	122857	105636	114810	97949.7
O14967	CLGN	0.29	12	15	14	831392	1.02852e+06	1.0065e+06	992056	1.03055e+06	1.10137e+06	1.66428e+06	1.65816e+06	1.69462e+06	1.76748e+06	1.76962e+06	1.80347e+06	2.11411e+06	2.14519e+06	2.30232e+06	2.22221e+06	2.25975e+06	2.39592e+06
O14974	PPP1R12A	0.182	17	15	15	1.7054e+06	1.59564e+06	1.67114e+06	1.70245e+06	1.56205e+06	1.53945e+06	813142	757830	801180	836561	788704	781918	890930	838116	942279	920564	901913	877980
O14976	GAK	0.014	2			89110.6	86081.8	102766	89294.6	81691.6	82848.9
O14979	HNRNPDL	0.312	12	14	13	1.63077e+07	1.77168e+07	2.11203e+07	2.11491e+07	1.89715e+07	2.25822e+07	1.67744e+07	1.7945e+07	2.09037e+07	2.12079e+07	1.89805e+07	2.21095e+07	1.50851e+07	1.66715e+07	1.9702e+07	1.99474e+07	1.77288e+07	2.08607e+07
O14980	XPO1	0.241	16	13	18	1.84398e+06	1.60726e+06	1.96497e+06	1.66334e+06	1.72265e+06	1.696e+06	1.03862e+06	986404	1.12459e+06	977652	981931	975019	1.41827e+06	1.25341e+06	1.48123e+06	1.28402e+06	1.29446e+06	1.25187e+06
O14981	BTAF1	0.015		1	1							5025.18	4320.59	4015.18	4646.5	4356.61	4559.27	28208.8	24806.1	29924.4	29929.8	25296.3	31848.1
O15014	ZNF609	0.006	1			21390.5	20622.7	22163.1	22497	22784.9	20928.2
O15020	SPTBN2	0.042	9	11	6	1.4127e+06	1.39468e+06	1.40072e+06	1.41215e+06	1.43353e+06	1.54696e+06	2.60189e+06	2.58622e+06	2.41938e+06	2.65322e+06	2.75321e+06	2.93295e+06	1.44253e+06	1.41805e+06	1.37116e+06	1.48519e+06	1.5084e+06	1.56807e+06
O15021	MAST4	0.003		1	1							148667	107218	121281	105772	109183	104613	240234	172512	190014	173678	175984	171629
O15027	SEC16A	0.067	7	5	5	201841	186155	226571	209989	182402	159834	160439	156485	180287	160947	156160	166657	150531	144296	182290	138012	141342	143005
O15031	PLXNB2	0.181	15	20	23	1.02206e+06	993104	1.20298e+06	1.05868e+06	1.0602e+06	1.08355e+06	1.73833e+06	1.58915e+06	1.91135e+06	1.81923e+06	1.80293e+06	1.81289e+06	1.15505e+06	1.09866e+06	1.31015e+06	1.18972e+06	1.2003e+06	1.17688e+06
O15042	U2SURP	0.077	5	6	4	536230	529305	501137	526984	518780	514413	450230	426317	457624	410259	416819	419253	281940	287299	261483	275933	291517	295510
O15067	PFAS	0.149	12	12	9	921766	850075	942333	759059	770409	684109	507188	477373	456770	418785	414411	364773	623591	586802	590849	542094	536771	477109
O15078	CEP290	0.007	1	2		87628.6	82303.9	117154	82257.5	83384.6	88874.2	179877	180543	221373	184062	185212	190376
O15084	ANKRD28	0.025	2	1	2	116689	113740	108441	103897	118668	98719	14163.8	13716.6	14732.1	12388.1	14588.9	12148.7	52129.8	56031.3	61557	56083.7	58908.6	67919.4
O15116	LSM1	0.361	2	5	5	164393	157748	166687	147359	152478	144184	651447	659305	691668	587664	625102	585893	505728	522423	534603	442742	482976	442768
O15118	NPC1	0.117	13	9	9	2.14499e+06	2.24509e+06	2.33416e+06	2.26667e+06	2.24259e+06	2.17797e+06	983696	986833	1.14105e+06	1.02372e+06	1.02761e+06	994944	1.93517e+06	1.9177e+06	2.05476e+06	1.95539e+06	1.91045e+06	1.7807e+06
O15121	DEGS1	0.108	1	1	1	15791	18160.6	16675.9	17960.1	16370.5	18311.1	26688.8	26285	23524.2	29008.5	29959.1	29572.4	9223.67	8896.5	15457.9	9371.03	9727.42	11327.1
O15126	SCAMP1	0.334	8	7	8	1.15001e+06	1.08082e+06	1.21988e+06	1.16583e+06	1.09437e+06	1.01269e+06	1.01772e+06	934199	1.07381e+06	1.00257e+06	967413	889288	1.10715e+06	1.08607e+06	1.09309e+06	1.15462e+06	1.07793e+06	976697
O15127	SCAMP2	0.191	7	6	5	948263	986622	1.09048e+06	935372	939839	890838	951093	890915	1.05418e+06	921273	884784	866108	823917	799176	799499	837315	790664	746144
O15143	ARPC1B	0.452	12	13	14	6.40128e+06	6.24542e+06	6.27199e+06	5.81315e+06	5.8321e+06	5.53767e+06	2.23266e+06	2.13296e+06	2.45398e+06	2.00248e+06	2.08094e+06	1.99182e+06	4.55864e+06	4.38224e+06	4.98851e+06	4.05574e+06	4.16435e+06	3.91621e+06
O15144	ARPC2	0.573	21	16	18	1.2078e+07	1.11864e+07	1.13948e+07	1.07129e+07	1.13275e+07	1.09082e+07	3.81671e+06	3.43548e+06	3.55591e+06	3.35302e+06	3.59039e+06	3.57369e+06	4.46906e+06	4.36664e+06	4.44435e+06	4.02967e+06	4.25674e+06	4.32406e+06
O15145	ARPC3	0.41	8	10	8	5.44469e+06	5.74359e+06	4.63811e+06	5.01772e+06	5.14789e+06	4.58807e+06	9.16263e+06	9.6661e+06	8.06189e+06	8.62538e+06	8.88981e+06	7.94018e+06	9.03992e+06	9.47555e+06	7.71561e+06	8.37332e+06	8.46494e+06	7.76653e+06
O15155	BET1	0.364			2													25529.1	26525.8	27699.1	27172	28672.6	30046.7
O15162	PLSCR1	0.132	4	2	3	266609	234723	273442	250849	248121	256052	228699	209439	241332	238456	226289	243211	202469	182006	216665	213625	203599	205185
O15164	TRIM24	0.038	2	2	2	16009.3	16447.7	17127	17778.3	16398.7	16639.8	20828.4	19072.4	16723.3	20390.1	19108.9	17335.3	30771.8	28958.1	37213.1	29882.8	27681.3	29715
O15173	PGRMC2	0.561	12	14	11	4.68375e+06	4.55468e+06	4.42245e+06	5.12096e+06	4.65807e+06	4.44428e+06	3.52952e+06	3.70388e+06	3.95454e+06	4.03726e+06	3.68379e+06	3.66514e+06	2.6465e+06	2.53794e+06	2.78069e+06	2.87827e+06	2.66835e+06	2.60015e+06
O15182	CETN3	0.12		2								29973.5	33796.3	25278.7	33773.7	31341.1	31805
O15212	PFDN6	0.752	11	11	12	7.50882e+06	7.66354e+06	6.95506e+06	6.81864e+06	7.14676e+06	6.28439e+06	3.25122e+06	3.36859e+06	3.0586e+06	2.97986e+06	3.16671e+06	2.81588e+06	6.60882e+06	6.62884e+06	6.26966e+06	6.05388e+06	6.19115e+06	5.53826e+06
O15228	GNPAT	0.068	1	4	3	20022.5	19074.8	22570.8	20334.3	21787.5	23753.4	183592	173497	214771	191141	196365	223706	104491	100594	124669	106714	113968	119663
O15230	LAMA5	0.194	35	33	42	1.97839e+06	2.08527e+06	2.31725e+06	2.16801e+06	2.17447e+06	2.47873e+06	1.90567e+06	1.98745e+06	2.162e+06	2.0384e+06	2.09439e+06	2.33093e+06	1.69172e+06	1.74291e+06	2.04595e+06	1.81244e+06	1.87366e+06	2.07235e+06
O15231	ZNF185	0.036		2								166561	171211	182805	200373	202963	235027
O15232	MATN3	0.103	2	3	4	80302.6	78515	112560	82381.5	84473.4	89693.9	127907	125778	186649	136265	131654	146189	117882	117051	144270	120227	124757	130303
O15235	MRPS12	0.384	3	1	2	68143.3	65382.5	65851.7	67932.4	68185.1	67410.1	7706.78	6977.36	6965.36	6880.22	8129.93	7157.64	99849.7	101662	103919	102380	106671	99449
O15254	ACOX3	0.147	5	8	6	168415	158554	188370	161324	161808	169768	448790	430156	523561	433050	453314	450362	511026	500586	544160	483872	501560	508962
O15258	RER1	0.158	4	2	2	801136	716360	868731	730196	782350	757707	146574	145871	187932	163488	168343	221866	239578	223027	287328	239427	243356	240959
O15260	SURF4	0.134	6	3	2	1.73668e+06	1.78654e+06	1.13838e+06	1.53454e+06	1.89907e+06	2.10867e+06	854962	833463	659516	783300	909317	908605	467890	461541	387090	410868	485942	512076
O15264	MAPK13	0.104	3	2		78080.8	71904.6	74954.3	73788.5	69247	67304.1	45853.1	46472.4	50590.9	41415.8	44254.7	45913.8
O15269	SPTLC1	0.156	5	7	4	434516	392251	463995	433730	419458	446200	371020	337396	411377	363728	361401	376624	204284	184584	216319	193577	191834	202472
O15270	SPTLC2	0.267	7	7	8	355900	355842	396242	386359	380809	410018	259625	259660	308876	276542	267831	283775	254799	230365	305358	250370	252102	257154
O15294	OGT	0.02	1	2		42618.6	41696.4	38624.8	43783.2	42920.9	46514.4	27391.1	27086.8	27773.8	27217.2	26055.3	26599.4
O15305	PMM2	0.634	12	16	14	2.81492e+06	2.87031e+06	2.41925e+06	2.59342e+06	2.69764e+06	2.36346e+06	1.69481e+06	1.86451e+06	1.57785e+06	1.58935e+06	1.70703e+06	1.5495e+06	2.86492e+06	2.98293e+06	2.45613e+06	2.5782e+06	2.76943e+06	2.40615e+06
O15318	POLR3G	0.09	1	2	1	21004.8	24991.7	22516.3	20395.4	20866.2	21103	44400.2	47722.8	44626.6	44446.4	43844.4	42232.7	17385.4	17344.4	17502.4	16129.7	17938.7	16212.5
O15321	TM9SF1	0.084	4	3	3	121419	124502	126076	129813	132350	142987	85743.7	88215.8	84257.1	90639	95369.9	98810	173192	190702	182677	185739	203522	220405
O15347	HMGB3	0.54	8	12	11	2.26391e+06	2.34609e+06	2.32174e+06	2.61371e+06	2.48975e+06	2.64078e+06	2.40313e+06	2.69424e+06	2.26783e+06	2.85798e+06	2.69491e+06	2.77934e+06	1.99707e+06	2.14038e+06	1.86828e+06	2.24551e+06	2.09508e+06	2.16026e+06
O15355	PPM1G	0.319	6	10	10	1.01615e+06	993338	1.03838e+06	1.06977e+06	1.00508e+06	1.12838e+06	682667	664766	718262	686034	695987	756678	810904	801958	898247	835332	793263	853257
O15370	SOX12	0.137	1			6242.28	6186.17	7486.85	7871.46	6047.5	7936.51
O15371	EIF3D	0.199	4	4	5	312948	275264	241410	254910	248237	244347	91121.9	80052.2	69741.8	76211.9	77537	73740.6	168211	146488	116177	140015	138126	150611
O15372	EIF3H	0.29	10	11	10	1.09521e+06	1.03605e+06	1.03362e+06	998168	998073	971766	1.07105e+06	1.03936e+06	1.05023e+06	1.00657e+06	992118	986835	991509	929772	991790	912692	905569	906869
O15400	STX7	0.41	9	6	7	2.45151e+06	2.28966e+06	2.54668e+06	2.37807e+06	2.23634e+06	2.0988e+06	1.5274e+06	1.41245e+06	1.6044e+06	1.44674e+06	1.36858e+06	1.36052e+06	906466	825230	929265	870913	805617	738205
O15405	TOX3	0.021			1													9415.79	8623.06	11894.8	9744.22	10857.1	11471.7
O15427	SLC16A3	0.129	5	6	6	6.76285e+06	6.42995e+06	6.98302e+06	7.04725e+06	6.86881e+06	6.35413e+06	2.94389e+06	2.78429e+06	2.92264e+06	2.89432e+06	2.95302e+06	2.70436e+06	2.29364e+06	2.09019e+06	2.40301e+06	2.33201e+06	2.27904e+06	2.18026e+06
O15431	SLC31A1	0.158	3	2	1	96364.4	89600.8	72976.6	100856	91453.6	100725	45605.8	49070.2	41149.6	48489.6	49527.4	51517.4	37308.1	35334.6	22504.5	39208.1	34931.8	43148.4
O15438	ABCC3	0.012	2			108508	96326.6	120175	105240	108601	116273
O15439	ABCC4	0.049	5	4	3	227872	204174	241826	220212	218576	234109	162079	146022	184401	163673	158450	172314	170141	157467	206107	173936	178965	172518
O15440	ABCC5	0.005			1													14763.7	14001.5	16435.8	13944.8	14723.6	14846.9
O15446	POLR1G	0.163	4	1	3	86182.5	84930.8	90545.2	93370.8	89984.4	89243.3	68798.4	77868.4	81783	78056.2	75980.3	65102.1	51779.8	53110.2	64587.5	56316.1	49915.3	49415
O15460	P4HA2	0.576	26	23	25	7.10727e+06	6.98028e+06	7.70346e+06	7.79328e+06	7.88919e+06	7.73439e+06	3.85188e+06	3.89662e+06	4.01085e+06	4.44003e+06	4.39594e+06	4.17204e+06	2.8237e+06	2.80647e+06	3.07304e+06	3.1361e+06	3.11776e+06	3.04608e+06
O15488	GYG2	0.032		1	2							130407	125676	147083	128877	137044	133492	101853	101368	121814	103654	104725	88517.2
O15498	YKT6	0.424	7	7	8	2.00289e+06	1.92051e+06	2.12831e+06	1.81656e+06	1.8479e+06	1.83982e+06	902834	888768	834866	801818	835321	778247	973216	939567	950796	890490	908892	894440
O15511	ARPC5	0.722	11	12	10	3.87898e+06	3.90739e+06	3.67133e+06	3.61907e+06	3.63504e+06	3.42953e+06	4.3165e+06	4.33884e+06	4.26355e+06	4.03256e+06	3.99137e+06	3.79303e+06	4.02091e+06	4.0785e+06	3.69715e+06	3.69733e+06	3.66587e+06	3.54367e+06
O15514	POLR2D	0.415	3	3	4	248209	250226	261412	243089	239499	251766	63554.4	65946	78608.9	70038	69823.3	73471.7	203047	177867	227148	192769	191387	215530
O15533	TAPBP	0.092	2	2	2	468170	470880	508514	469443	521882	540102	238129	242022	248553	247010	254182	278044	196444	194312	203354	202946	206352	224708
O15541	RNF113A	0.28	7	5	6	436550	440740	439038	414266	393932	375255	200526	208200	210504	189465	186248	175659	291071	302891	302379	280710	284579	251627
O43143	DHX15	0.353	22	22	18	2.77738e+06	2.49717e+06	2.78222e+06	2.38519e+06	2.33919e+06	2.22294e+06	1.62939e+06	1.46917e+06	1.54289e+06	1.39551e+06	1.39272e+06	1.31162e+06	1.91006e+06	1.70586e+06	1.92219e+06	1.62309e+06	1.67476e+06	1.66054e+06
O43148	RNMT	0.336	12	15	15	2.51424e+06	2.43422e+06	2.70375e+06	2.4613e+06	2.33355e+06	2.09619e+06	1.65363e+06	1.61238e+06	1.71473e+06	1.80127e+06	1.75038e+06	1.46708e+06	1.43309e+06	1.34037e+06	1.50802e+06	1.57524e+06	1.54152e+06	1.23297e+06
O43157	PLXNB1	0.003	1			25331.1	25130.9	26037.1	24373.4	24421.6	25036.1
O43164	PJA2	0.011	1			35814.6	38236.2	36715.1	34599.7	33393.9	35729.6
O43169	CYB5B	0.647	6	6	8	4.5746e+06	4.41092e+06	4.99817e+06	4.84618e+06	4.85417e+06	5.25542e+06	1.34635e+06	1.21779e+06	1.53887e+06	1.41419e+06	1.45336e+06	1.63865e+06	1.17917e+06	1.0745e+06	1.20839e+06	1.24971e+06	1.27599e+06	1.33384e+06
O43172	PRPF4	0.038	1	2	1	33365.2	30602.4	36639	30532.5	32153.9	33773.1	24338.3	23735.9	24117.7	28460.8	26491.3	28753.7	11595.2	11841.3	11408.6	12490.6	11748.8	12300.3
O43175	PHGDH	0.452	27	24	24	2.46167e+07	2.5228e+07	2.25387e+07	2.18664e+07	2.27136e+07	1.94277e+07	1.88291e+07	1.95058e+07	1.67845e+07	1.72991e+07	1.75866e+07	1.50227e+07	1.65636e+07	1.6944e+07	1.44626e+07	1.47639e+07	1.51382e+07	1.30566e+07
O43181	NDUFS4	0.32	5	5	6	808716	821233	836325	922810	839067	875313	598698	609975	676636	653157	672476	685011	641637	665822	680577	690089	696394	680154
O43236	SEPTIN4	0.015	1	1		44316.5	43458.2	39326.3	41355.7	40971.2	43303.4	119819	117505	100622	119764	101172	117970
O43237	DYNC1LI2	0.278	9	10	13	1.76707e+06	1.53623e+06	2.01236e+06	1.60474e+06	1.5654e+06	1.50479e+06	627120	528745	655009	582667	547453	530033	621571	553213	696635	591274	575388	580718
O43242	PSMD3	0.524	25	19	21	5.50177e+06	5.04544e+06	5.75827e+06	5.37669e+06	4.86943e+06	5.04198e+06	2.98144e+06	2.67073e+06	2.99631e+06	2.82574e+06	2.75915e+06	2.82927e+06	3.12434e+06	2.8003e+06	3.04644e+06	2.98947e+06	2.78471e+06	2.84724e+06
O43252	PAPSS1	0.41	18	20	23	2.33712e+06	2.24009e+06	2.32583e+06	2.17922e+06	2.12184e+06	1.96664e+06	2.53349e+06	2.51359e+06	2.52812e+06	2.38777e+06	2.41342e+06	2.27775e+06	2.6564e+06	2.60349e+06	2.62136e+06	2.46118e+06	2.47137e+06	2.34998e+06
O43264	ZW10	0.01		1								39045.5	38079.5	37935.3	38537.4	39151.4	38554.1
O43290	SART1	0.143	6	4	4	175281	164125	165982	176553	166984	178537	76638.1	70198.6	73387.9	79323.2	75507.6	86917.9	54932	52506.3	58679	55753.1	52362.7	59375.3
O43292	GPAA1	0.072	2	2	2	56246.3	53623	65214.9	56030.4	59306.9	68461.4	103445	116218	126052	115443	121290	123378	56507.2	59522.9	66677.9	55584.5	62021.2	67010.1
O43298	ZBTB43	0.021			1													77275	80214.2	121814	85040.7	103004	146019
O43301	HSPA12A	0.09	2	2	2	121169	101473	130561	114136	105699	112311	14803	12280.1	14284.4	15416.1	12663	11316.1	21263.6	17036.9	19130.2	18670.5	16352	18040.2
O43310	CTIF	0.015		1								42619.7	30824.7	33536.7	39048	28513.2	27221.7
O43312	MTSS1	0.053	2	1	3	119596	113006	151206	122194	119311	124073	12945.9	14387.3	16551.3	13687	13296.1	14599.2	76636	75375.1	72940.4	74023.6	75234.1	75604.1
O43314	PPIP5K2	0.017	1	1		24468.5	21717.9	20737.7	19428.8	17028.2	15613.1	25021.2	26551.5	25360.8	21577.5	18518.4	16565.3
O43324	EEF1E1	0.103		1	1							48378.3	36307.7	36076.3	33028.7	41190.3	45735.1	39008.5	38071.6	33825.4	32661.6	39764.7	38727
O43325	LYRM1	0.279	4	1	1	210364	209904	236194	225171	215490	211888	19557.6	19206.7	24742.6	22288.9	19910.8	19624.7	136724	132743	150122	153977	142823	142362
O43347	MSI1	0.055		2	1							170401	169643	211710	169398	180064	182663	130681	141075	155802	145613	145533	155618
O43390	HNRNPR	0.275	7	15	10	486788	477872	437707	564724	512404	610966	1.27199e+06	1.35693e+06	1.24352e+06	1.55871e+06	1.54709e+06	1.85583e+06	984245	987006	1.09885e+06	1.13098e+06	1.12527e+06	1.29439e+06
O43395	PRPF3	0.088	3	2	3	224477	222361	213173	226031	219402	218421	44283.8	40382.1	45350.4	44263.3	42785	42251.8	81248.3	75769.5	81464.6	76293.2	77440.7	72335.2
O43396	TXNL1	0.343	8	8	8	481666	432147	499656	471404	437242	486358	678496	609059	660067	659183	597281	648135	583576	526668	553353	591835	520103	568865
O43399	TPD52L2	0.738	15	17	17	1.95917e+07	1.97044e+07	1.93599e+07	1.88562e+07	1.78634e+07	1.53781e+07	6.65939e+06	6.47277e+06	6.83922e+06	6.4181e+06	6.11808e+06	5.31557e+06	1.34425e+07	1.30832e+07	1.42912e+07	1.27679e+07	1.21154e+07	1.0394e+07
O43402	EMC8	0.395	3	4	6	227453	234693	225506	237713	234286	240105	271313	272721	314488	296806	298941	325364	262178	275283	312358	279168	291549	307970
O43414	ERI3	0.033			1													16987.7	18426.1	15743.6	19126.1	18173.6	17598.7
O43427	FIBP	0.019	1			43266	36392.7	40144.5	35855.3	38222.2	29964.2
O43432	EIF4G3	0.01	2	1	1	186524	185619	216079	172449	179220	179161	214564	213470	234420	196783	206120	190268	119281	112026	130932	103145	112302	108404
O43447	PPIH	0.175	2	1	2	66763.2	64629.9	69530.8	64545	67341.7	71669.4	60745.1	66550.6	70752.3	65946.2	67084.8	75505.3	94639.9	98128.2	103367	102238	101136	106939
O43462	MBTPS2	0.017	1	1	1	299206	291507	332071	315581	303063	289661	173740	183415	273378	186317	194121	228526	139598	143035	151619	144786	148274	142663
O43464	HTRA2	0.277	8	5	6	661572	652109	820990	709304	698558	713460	206637	189330	287724	206166	207544	222233	644392	636730	821176	693847	670890	695151
O43488	AKR7A2	0.393	9	8	11	5.35504e+06	5.25579e+06	4.86423e+06	4.876e+06	4.99998e+06	4.27843e+06	1.70905e+06	1.79663e+06	1.57404e+06	1.60643e+06	1.59525e+06	1.39164e+06	3.79561e+06	3.6596e+06	3.7798e+06	3.4456e+06	3.50081e+06	3.11478e+06
O43490	PROM1	0.061	3	1	3	103527	102299	118499	110490	109919	114011	27636.1	28281.4	30281	28793.3	27723	25915.4	200285	182378	200460	188292	190815	200893
O43491	EPB41L2	0.482	33	44	36	1.12687e+07	1.03902e+07	1.12577e+07	1.06162e+07	1.0122e+07	9.50002e+06	7.10066e+06	6.43807e+06	6.74755e+06	6.78107e+06	6.5228e+06	6.15399e+06	4.54394e+06	4.18096e+06	4.27675e+06	4.35292e+06	4.18521e+06	3.89985e+06
O43493	TGOLN2	0.529	23	23	26	7.25965e+06	7.12728e+06	8.21549e+06	7.69789e+06	6.96326e+06	7.27679e+06	6.91103e+06	6.83497e+06	8.06035e+06	7.5362e+06	6.57096e+06	6.85196e+06	4.60044e+06	4.52272e+06	5.20029e+06	4.99578e+06	4.54577e+06	4.66882e+06
O43504	LAMTOR5	0.549	3	1	1	109781	161579	119633	131299	130364	119189	14301	15372	15671.5	16759.9	14999.8	14474.2	4514.82	3657.93	3808.05	4692.91	4890.57	5607.94
O43505	B4GAT1	0.176	7	5	6	1.74304e+06	1.65413e+06	1.89252e+06	1.76638e+06	1.78133e+06	1.77621e+06	172631	166821	201018	173922	185301	204220	286861	279095	335950	302080	303356	313175
O43521	BCL2L11	0.056			1													4740.42	4121.94	7471.77	5001.02	4608.14	4788.07
O43524	FOXO3	0.018	1	1	1	22880.8	19285.5	24395.3	25042.2	22303.7	23685.2	45436.5	45754.5	54708.5	52971.3	50332.7	52626.2	59428.3	59122.9	70928.4	66076.7	66987.5	63658.8
O43567	RNF13	0.113	4	3	2	251367	222645	233793	257320	247934	277185	231202	217852	220844	239523	248411	293740	145210	137716	147084	160036	165522	189656
O43570	CA12	0.02	1	1		23407.1	26772	23026	28906.7	23292.7	25516.6	13438.5	15074	14840.8	16529.2	14208.6	16036.6
O43583	DENR	0.333	6	6	6	2.27809e+06	2.29948e+06	2.16427e+06	2.17722e+06	2.08595e+06	1.95346e+06	1.14154e+06	1.08151e+06	1.09506e+06	1.06599e+06	1.02113e+06	928782	1.65531e+06	1.62121e+06	1.54363e+06	1.56363e+06	1.5473e+06	1.40235e+06
O43592	XPOT	0.025	2			78325	66671.3	67288.8	71711.2	76240.6	74303.8
O43597	SPRY2	0.035		1								9656.56	10067.9	11136.8	15298.1	14404.9	12952.8
O43598	DNPH1	0.523	8	6	9	1.167e+06	1.21406e+06	1.14636e+06	1.07563e+06	1.12956e+06	996160	816546	837949	817935	756380	814875	716650	1.53822e+06	1.6517e+06	1.67769e+06	1.43096e+06	1.55473e+06	1.30966e+06
O43609	SPRY1	0.235	4	5	6	317746	317616	423871	353603	349647	309447	286786	274768	324697	292073	278683	252359	286849	283945	330126	292797	293115	274304
O43615	TIMM44	0.462	23	17	20	6.11793e+06	6.07505e+06	6.45236e+06	6.78111e+06	6.27654e+06	6.57671e+06	2.24561e+06	2.26222e+06	2.39507e+06	2.57112e+06	2.32208e+06	2.46408e+06	3.52966e+06	3.55645e+06	3.75223e+06	3.88639e+06	3.62277e+06	3.70294e+06
O43617	TRAPPC3	0.4	6	6	6	1.36563e+06	1.20101e+06	1.33561e+06	1.16224e+06	1.21171e+06	1.07745e+06	712611	686910	587612	655923	656973	612354	563930	537534	598767	500511	552861	504445
O43633	CHMP2A	0.347	5	6	8	369241	381821	342215	347362	351274	340489	527189	528734	511653	484877	506246	482404	440018	475991	408003	446097	447037	425666
O43657	TSPAN6	0.188	6	5	5	1.53335e+06	1.43289e+06	1.47474e+06	1.54734e+06	1.48322e+06	1.64137e+06	354778	349887	380582	354800	348143	389030	697186	695578	769180	722305	702867	756711
O43665	RGS10	0.16	1	2	1	9055.72	17783.7	8581.02	9026.01	9325.95	7152.41	17532.3	16480.1	16945.2	17482.3	16447.6	17850.1	11211.6	12521.2	11598.6	11507.7	10886	10105.4
O43670	ZNF207	0.098	2	3	4	299070	287587	302324	296950	282752	299648	147435	154861	144879	159848	144582	162261	437965	438440	484933	433451	444888	469101
O43674	NDUFB5	0.212	4	3	4	749432	799099	893329	858304	846913	951183	321879	311629	496572	336405	350193	377892	502911	507065	669128	548065	569123	623877
O43676	NDUFB3	0.5	9	5	5	2.2152e+06	2.27107e+06	2.60738e+06	2.50573e+06	2.49237e+06	2.73716e+06	775596	749681	1.00354e+06	837686	872634	1.01335e+06	1.03242e+06	1.04409e+06	1.13226e+06	1.13305e+06	1.13314e+06	1.2434e+06
O43677	NDUFC1	0.237	1	1	2	65244.6	61885.3	79527.1	67082.8	71257	77122.2	54601.7	52595.5	69555.9	62018.2	60962	68360.3	136385	135727	185534	140441	153788	176999
O43678	NDUFA2	0.697	5	5	7	2.07039e+06	1.92656e+06	2.41366e+06	2.20563e+06	2.09148e+06	4.07815e+06	1.01709e+06	998458	1.16411e+06	1.11812e+06	1.06867e+06	1.46174e+06	1.1804e+06	1.1517e+06	1.49788e+06	1.3091e+06	1.26421e+06	1.57041e+06
O43681	GET3	0.236	4	6	3	140372	131510	116963	127795	122606	116051	434461	420506	403814	468693	479161	554508	106498	105910	68049.5	104495	91600.9	84469
O43684	BUB3	0.405	12	11	9	2.76785e+06	2.78306e+06	2.75765e+06	2.74419e+06	2.72678e+06	2.96788e+06	1.04076e+06	1.04346e+06	1.09981e+06	1.03452e+06	1.03632e+06	1.13445e+06	902959	910308	971208	893453	923526	984958
O43707	ACTN4	0.76	80	83	83	9.86864e+07	1.00294e+08	9.18873e+07	9.09624e+07	9.6057e+07	8.86511e+07	5.08267e+07	5.22845e+07	5.12293e+07	4.88497e+07	5.09272e+07	4.89545e+07	5.01121e+07	5.13234e+07	4.99284e+07	4.73567e+07	4.98428e+07	4.73433e+07
O43708	GSTZ1	0.194	1	3	4	65821.9	68628	78059.5	66908.1	70502.6	63833.5	224739	222060	244301	238160	224215	220673	515099	513063	579082	520555	502861	504302
O43716	GATC	0.456	3	3	3	185412	175713	252980	214018	182386	179523	157925	143008	235027	180010	158370	184093	40963.3	46064	56531.9	69434.9	45409.2	46129.1
O43719	HTATSF1	0.252	9	15	14	452734	472579	440313	468971	494619	537000	476498	488584	506829	498146	545922	568909	560422	579790	589851	594160	636309	670935
O43739	CYTH3	0.018			1													50953.4	54052	45885.4	51803	46926.7	46976.7
O43747	AP1G1	0.122	8	7	7	572939	527629	639897	514957	549834	604308	397737	351806	451962	366561	377786	426962	838201	711020	859920	756138	801329	879878
O43752	STX6	0.325	4	5	6	246850	220992	237682	218917	223521	203575	114657	112600	164011	118138	115634	114860	247407	242250	287035	255144	260117	243303
O43760	SYNGR2	0.165	4	4	4	929805	849280	1.27272e+06	905382	883025	918301	658353	649192	799299	673734	673575	656420	865574	829324	1.06163e+06	861967	868765	857757
O43765	SGTA	0.399	12	13	12	2.6161e+06	2.45902e+06	2.27951e+06	2.50438e+06	2.31793e+06	2.19025e+06	1.21217e+06	1.12334e+06	1.03622e+06	1.17496e+06	1.07647e+06	1.02075e+06	1.03514e+06	998964	855420	1.00985e+06	925978	873913
O43766	LIAS	0.067		2								40694.8	42026.8	51497.5	45074.5	48644.7	59227.8
O43768	ENSA	0.736	8	5	6	1.44401e+06	1.53213e+06	1.57581e+06	1.59201e+06	1.34357e+06	1.27529e+06	997828	1.02046e+06	1.15538e+06	1.00451e+06	911265	837473	962123	981273	964800	979110	881550	818135
O43772	SLC25A20	0.346	8	4	6	791947	673620	905670	756759	803189	880433	262172	242830	314200	258781	265138	292750	419047	382868	512040	424741	448158	481087
O43776	NARS1	0.383	24	21	22	1.05382e+07	9.98673e+06	9.66125e+06	9.46012e+06	9.0825e+06	8.33091e+06	3.54838e+06	3.32187e+06	3.88996e+06	3.31776e+06	3.25849e+06	3.14758e+06	4.07284e+06	4.04274e+06	4.09806e+06	3.83275e+06	3.71826e+06	3.33804e+06
O43795	MYO1B	0.185	15	12	14	1.06689e+06	1.05345e+06	1.24021e+06	1.15753e+06	1.22545e+06	1.48886e+06	673025	673922	831352	720788	783664	944331	536688	529863	633014	580251	615874	713246
O43809	NUDT21	0.3	6	6	6	1.79726e+06	1.7632e+06	1.67919e+06	1.66228e+06	1.78528e+06	1.76476e+06	1.65758e+06	1.69285e+06	1.69924e+06	1.61074e+06	1.68775e+06	1.72247e+06	1.47868e+06	1.4263e+06	1.38975e+06	1.42465e+06	1.41208e+06	1.5622e+06
O43813	LANCL1	0.183	4	5	6	952411	898896	1.00066e+06	884860	909195	920290	276643	260539	310974	290736	271412	304082	510135	488843	613770	505639	517085	539325
O43815	STRN	0.162	7	7	8	354255	338851	406926	344567	353591	352467	222825	212931	239803	204975	208652	199313	288970	272702	327051	276838	276895	280943
O43818	RRP9	0.122	5	3	5	441209	438620	492882	519964	494054	567173	208802	203114	252804	223711	234959	267488	212129	210483	257598	237489	239924	266082
O43823	AKAP8	0.108	2	2	4	19601.5	19832.9	28199.9	20640.3	23385.3	24889.4	4312.22	4115.71	4246.8	3860.63	4106.98	4483.44	51611.4	46883.5	62211.9	56138.2	53392.5	54790.6
O43826	SLC37A4	0.023	1	1		47194.1	56012.7	78079.3	57050.2	61296.3	56538.1	28876.4	36259.9	53752.9	35879.4	37036.7	35970.5
O43837	IDH3B	0.366	10	9	9	831132	823777	962397	860722	879659	884301	695574	698034	698281	725823	747154	724842	709724	660084	777455	722799	733438	736142
O43847	NRDC	0.156	11	6	13	391041	362472	425699	398909	378141	383188	153287	145892	196658	149664	149877	159663	387560	388710	434831	392374	396336	400871
O43852	CALU	0.711	23	23	23	3.33305e+07	3.86495e+07	5.23635e+07	5.64323e+07	4.03607e+07	5.41885e+07	7.41581e+06	9.16295e+06	1.04042e+07	1.30941e+07	9.08036e+06	1.22127e+07	8.53442e+06	1.03564e+07	1.12365e+07	1.50405e+07	1.02087e+07	1.37836e+07
O43861	ATP9B	0.061	3	4	2	44684.1	45375.4	47581.7	45431.5	48572.6	47905.5	41175.4	40819.9	46011.9	39825.3	41087.5	42759.1	54755	55150	66984.5	55064.5	56853.9	62472.8
O43865	AHCYL1	0.215	9	5	7	2.20396e+06	2.14243e+06	1.62168e+06	1.98911e+06	1.96914e+06	1.54339e+06	1.31001e+06	1.27007e+06	1.31404e+06	1.22998e+06	1.28183e+06	1.01645e+06	1.61518e+06	1.5486e+06	1.40162e+06	1.51117e+06	1.48135e+06	1.12586e+06
O43903	GAS2	0.214	4	4	4	315778	306423	318037	308962	317191	301659	316178	344200	336431	312713	329752	309393	235949	240430	231309	228207	218534	206490
O43916	CHST1	0.024		1	1							7499.83	6862.49	10069.3	7293.85	7658.36	8212.51	30532.7	28786.8	43334.9	30283.1	31468	35445.3
O43920	NDUFS5	0.519	6	5	5	1.17763e+06	1.2706e+06	1.30318e+06	1.34515e+06	1.31845e+06	1.24746e+06	749687	776639	790854	832465	843818	819928	736893	812199	804849	864605	862932	805307
O43924	PDE6D	0.047		1								32145.4	31905.9	23874.9	29991.2	30375.2	24807.1
O60216	RAD21	0.165	4	7	7	158921	140403	152287	164953	144073	180090	131517	120928	131532	125601	121748	136655	151613	130534	168041	143592	146849	157069
O60218	AKR1B10	0.516	19	22	19	6.48185e+07	6.86764e+07	5.70892e+07	5.70314e+07	6.16161e+07	5.32072e+07	4.96306e+07	5.39066e+07	4.34927e+07	4.49081e+07	4.79933e+07	4.051e+07	4.29786e+07	4.55322e+07	3.51524e+07	3.8776e+07	4.07179e+07	3.58184e+07
O60220	TIMM8A	0.227	2	2		68911.9	66789.1	77869.9	72623.2	64668.7	69779.3	58619.8	58785.2	68301.1	65552.6	61106	65517.4
O60231	DHX16	0.016	2	2	2	1.55533e+06	1.32344e+06	1.67872e+06	1.62933e+06	1.62911e+06	1.46053e+06	78170.6	79202.1	84851.8	93514.5	90806.8	91518.9	184299	157551	189056	185792	184775	169537
O60232	ZNRD2	0.347	6	5	4	795142	783178	739557	760514	738543	686580	418143	424542	407692	409910	396851	362294	158115	144425	146735	147155	145625	136768
O60234	GMFG	0.063	1	1	1	360833	362611	315669	322091	342015	310469	247368	252130	197605	216733	232640	224941	208649	207011	193825	181481	192606	195569
O60238	BNIP3L	0.183	2	3	2	30020.1	23996.3	29694.4	32146.2	31013.1	33409.6	137857	128194	162873	145605	135193	106408	23098.7	20651.4	23535.7	23099.4	22493.4	20367.6
O60243	HS6ST1	0.08		1	2							13967.2	14671.8	17678.1	14709.7	15872.2	16559.8	13816.2	13443.5	16707.5	15705.3	15443.7	16069.1
O60256	PRPSAP2	0.385	8	15	12	888540	855638	1.05884e+06	812022	831160	828920	945073	941752	954559	900056	936773	924637	1.2818e+06	1.32521e+06	1.29099e+06	1.21657e+06	1.26785e+06	1.21797e+06
O60262	GNG7	0.647	2	2	2	431829	423840	498983	458234	444035	409606	252590	223233	278256	255836	243658	223549	206192	184024	236074	226763	212860	194003
O60264	SMARCA5	0.036		2	1							10553.7	10986	12223	13638.9	10131.3	14852.9	21747.5	20675.5	27266	24966.4	22247	25974
O60271	SPAG9	0.225	18	22	17	1.5741e+06	1.55374e+06	1.55388e+06	1.51898e+06	1.51755e+06	1.45346e+06	1.58581e+06	1.55455e+06	1.58229e+06	1.57506e+06	1.5547e+06	1.46173e+06	913028	867949	977805	927511	906447	871661
O60291	MGRN1	0.313	2	4	8	69137.6	51519.5	52198.8	58091.5	50173.8	45755.3	75851.8	71482.9	78668.1	80271.6	89987.6	110928	228591	224965	261801	239728	235324	228208
O60313	OPA1	0.208	9	14	9	486882	482306	510921	504214	492942	477136	472676	452903	453808	470792	478084	463007	306804	287271	308010	299619	299687	278134
O60333	KIF1B	0.015		3	2							96711.1	94570.6	109680	91886	91623	101380	78713.4	68088.2	73171.8	72151.1	72019.2	66688.1
O60341	KDM1A	0.104	3	3	6	74780.8	80886.5	82243.8	68874	74896.2	67267.9	29619.9	29888.3	33597.1	29328.5	30362.4	30244.5	172830	173502	154789	166579	163781	148204
O60343	TBC1D4	0.168	11	10	14	525475	510474	516077	499133	516067	493531	478436	445951	507870	455390	453938	426058	459728	439243	495728	456946	468931	461890
O60361	NME2P1	0.073	1	1	1	769402	777345	1.44892e+06	672281	784341	803451	208716	202689	342563	183668	200211	218862	123320	131034	206400	115347	121857	129249
O60427	FADS1	0.061		3	3							111407	106330	133306	110704	108212	122784	161946	154696	181233	162631	161498	176278
O60443	GSDME	0.284	10	8	10	1.78437e+06	1.71575e+06	1.77792e+06	1.61567e+06	1.72495e+06	1.62467e+06	1.0617e+06	1.0072e+06	1.03588e+06	976685	1.0569e+06	935855	977691	1.02075e+06	1.03603e+06	902994	990805	902352
O60462	NRP2	0.03	2	1	1	52351.1	49614.7	58305.4	54990.4	55770.2	61852.6	37518.2	38899	41057.4	39875.9	39830.9	41090.2	28395.8	28936	27661.1	31057.7	31725	31642.5
O60476	MAN1A2	0.016		1	1							9328.81	8860.76	14695	9415.03	9834.76	11509.1	13151.7	14921.7	19136.8	15119.3	16574.8	17327.8
O60487	MPZL2	0.251	3	3	3	203796	207106	199645	217559	205962	187970	243266	260107	293129	276017	269359	246390	128338	123019	162959	133006	137401	128725
O60488	ACSL4	0.186	10	8	8	904754	820121	819499	824300	898115	1.02761e+06	605732	558805	536550	580418	621513	716534	660103	580201	601118	606061	642489	758403
O60493	SNX3	0.284	3	3	2	343876	350268	346651	361226	398602	453475	429104	406820	404025	385667	377639	355427	270200	250379	250032	249234	240682	226947
O60502	OGA	0.195	11	13	10	1.22017e+06	1.23073e+06	1.20918e+06	1.15238e+06	1.12863e+06	983717	885865	887368	881269	848663	869392	752647	785938	818185	841031	851686	812505	727174
O60503	ADCY9	0.026			2													9876.02	10999	11803.2	10598.9	9829.04	8237.73
O60506	SYNCRIP	0.255	9	10	10	834660	865717	760845	924774	884404	987490	690825	730907	661852	720193	736882	837177	706446	752040	705423	744281	767762	879302
O60513	B4GALT4	0.023		1	1							44683.7	42669.2	40710	42543.6	50608.7	50922.2	32929.4	27663.3	33053.9	32607.7	35569.3	35890.3
O60518	RANBP6	0.035	3	5	4	924527	823851	869032	728114	809128	768310	579961	547969	479108	524776	574006	554891	605958	575375	576292	524568	577262	565565
O60547	GMDS	0.634	27	23	23	1.56684e+07	1.57144e+07	1.55856e+07	1.32873e+07	1.52746e+07	1.28009e+07	7.45116e+06	7.84504e+06	6.49782e+06	6.83847e+06	7.5187e+06	6.28791e+06	6.50042e+06	6.65974e+06	6.60463e+06	5.80962e+06	6.45251e+06	5.82073e+06
O60551	NMT2	0.092	4	1	3	143456	142656	130795	153028	146726	150406	27631.7	32981.4	35585.9	35807	29848.2	49504	115158	134344	108734	137059	118575	137237
O60568	PLOD3	0.348	25	20	25	4.35518e+06	4.42016e+06	4.73495e+06	4.65076e+06	4.74776e+06	4.83116e+06	2.52061e+06	2.5831e+06	2.9247e+06	2.77628e+06	2.86624e+06	2.94534e+06	3.69365e+06	3.78454e+06	4.35856e+06	4.04621e+06	4.11344e+06	4.25176e+06
O60573	EIF4E2	0.196	2	1	2	150437	136613	163703	137214	143980	164342	52185.3	44263.3	53796.1	46865.7	47173.3	55395.8	71438.5	60431.2	69329.3	60877.2	63383	72542
O60610	DIAPH1	0.13	13	7	9	931050	874747	907071	890215	844716	790101	483545	404115	466723	412089	404693	360524	418374	393153	406932	429994	458271	539225
O60613	SELENOF	0.37	4	3	4	177040	186796	234541	182727	198524	238078	170720	184397	192405	188882	183729	195971	161578	170588	200243	174940	178417	190027
O60637	TSPAN3	0.055	1	2	2	294724	314502	353487	316970	302112	335825	63438.9	63884.3	76212	70552.4	65488.4	75907.1	267945	276317	337272	308519	309840	353235
O60664	PLIN3	0.638	25	24	23	2.65522e+07	2.5868e+07	2.31898e+07	2.40192e+07	2.4379e+07	2.08798e+07	1.04608e+07	1.0397e+07	9.28992e+06	1.02644e+07	9.98101e+06	9.17577e+06	1.73065e+07	1.72936e+07	1.52299e+07	1.70763e+07	1.70858e+07	1.50071e+07
O60671	RAD1	0.294		1	3							69615.9	64358.4	72918.8	60743.6	63774.8	64739.2	58760.7	57740.8	57629.6	59892.7	57171.2	57577
O60701	UGDH	0.905	51	48	51	1.006e+08	1.01501e+08	9.51744e+07	8.71217e+07	9.23552e+07	7.82452e+07	3.84459e+07	3.98236e+07	3.10222e+07	3.53548e+07	3.51058e+07	2.92686e+07	5.47319e+07	5.53298e+07	5.18907e+07	4.79192e+07	5.01685e+07	4.20704e+07
O60704	TPST2	0.042			1													14723.6	17181.6	16488.1	14932.7	16564.8	14732
O60716	CTNND1	0.142	9	7	5	382875	327547	373438	358874	353773	354851	259156	255692	276698	282466	274328	294760	91381.7	83517.3	117562	106875	107760	107582
O60725	ICMT	0.063		2								44417.4	38062.9	53045.6	43562.7	47035.6	48284.7
O60739	EIF1B	0.115		1	1							117811	118330	111612	113615	112757	110982	49282.1	53689.6	50228.6	50740.6	50049	52087.9
O60749	SNX2	0.389	15	13	17	2.45336e+06	2.38856e+06	2.18774e+06	2.27789e+06	2.18063e+06	1.97427e+06	1.95667e+06	1.90815e+06	1.92796e+06	1.81153e+06	1.80072e+06	1.65981e+06	2.65047e+06	2.70051e+06	2.43702e+06	2.55426e+06	2.53674e+06	2.37393e+06
O60762	DPM1	0.323	3	3	6	211957	180118	248757	199748	195896	223819	464533	382862	447908	447451	439116	519908	381272	342588	404257	361489	396390	432396
O60763	USO1	0.418	31	30	32	6.87522e+06	6.24542e+06	6.8968e+06	6.44778e+06	6.24503e+06	5.67787e+06	3.71557e+06	3.3636e+06	3.80278e+06	3.41999e+06	3.4413e+06	3.23315e+06	5.95511e+06	5.36318e+06	6.02825e+06	5.46297e+06	5.40905e+06	4.95069e+06
O60779	SLC19A2	0.026		1								3756.8	4584.84	5298.5	4708.39	5949.13	6612.09
O60783	MRPS14	0.188	2		1	93186	96497.6	83119.6	94310.5	96337.9	93291.3							42678.9	42263.6	35736.4	45232.5	43996.3	43168.7
O60784	TOM1	0.232	4	8	5	262641	257577	265334	257319	236523	220870	381837	383099	378026	382514	369507	348172	233170	231790	272594	233415	225993	218274
O60828	PQBP1	0.442	6	9	8	560932	561391	554826	559829	531547	565940	459501	459862	459371	467825	446579	483098	477878	481637	503730	484880	455294	489494
O60830	TIMM17B	0.18	4	2	3	620974	635566	852676	660099	671975	713376	168819	162574	229310	159291	173972	189402	216293	211398	273810	215529	222019	230234
O60832	DKC1	0.212	5	5	4	262893	222001	294133	255908	233577	301202	392040	351295	398374	378556	357203	429822	242622	205653	271254	255432	238083	301456
O60841	EIF5B	0.216	14	16	16	826319	779478	734465	781547	815338	946909	861407	857308	805449	834532	865270	1.00125e+06	972027	962157	859482	932091	956561	1.08024e+06
O60869	EDF1	0.588	14	12	13	6.09613e+06	6.09282e+06	6.20394e+06	6.89306e+06	6.29907e+06	7.49595e+06	2.53649e+06	2.5463e+06	2.50868e+06	2.84027e+06	2.59361e+06	3.02238e+06	2.79244e+06	2.81968e+06	2.88978e+06	3.10772e+06	2.84479e+06	3.37867e+06
O60879	DIAPH2	0.006	1		1	35361.4	36181	47251.8	52877.2	51018.3	93092.2							183237	195949	215952	222642	233097	329780
O60884	DNAJA2	0.451	12	10	11	1.79757e+06	1.77875e+06	1.68861e+06	1.73015e+06	1.62773e+06	1.55797e+06	641062	665190	646033	625407	598704	589673	988427	962307	922553	923098	907114	866077
O60885	BRD4	0.037	2	2	4	179926	177639	189323	172804	169730	165301	37238.4	35535.5	41588.4	35925.4	32670.9	30646	182171	224493	213600	209722	200923	223785
O60888	CUTA	0.413	6	6	4	2.67393e+06	2.75639e+06	1.98877e+06	2.44993e+06	2.59342e+06	2.23709e+06	488610	505394	298402	464975	487607	421999	2.39227e+06	2.51382e+06	1.36366e+06	2.29426e+06	2.28188e+06	2.06368e+06
O60907	TBL1X	0.102		4	3							333294	341175	353889	325528	344265	332173	306544	323211	292209	301950	312663	312894
O60909	B4GALT2	0.022	1		1	15868	16565.7	17891	18834.5	18302.4	19542.8							8828.89	9183.25	8314.19	9996.37	9867.06	10047.1
O60911	CTSV	0.021		1	1							999980	1.07523e+06	1.0692e+06	1.10733e+06	1.01746e+06	1.1015e+06	639987	709615	653840	724232	670694	691259
O60921	HUS1	0.032	1			34165.1	36529.2	33897.9	34912.5	35382.4	33236.6
O60925	PFDN1	0.459	8	8	8	4.39961e+06	4.37178e+06	4.03542e+06	4.01135e+06	4.04435e+06	3.83947e+06	2.48356e+06	2.50776e+06	2.34889e+06	2.34185e+06	2.31087e+06	2.06837e+06	2.45648e+06	2.42217e+06	2.20309e+06	2.22041e+06	2.26315e+06	1.98928e+06
O60927	PPP1R11	0.135		1	1							22493.4	27960.4	22408.6	25326.4	26670.1	27749.9	6027.18	6511.48	6697.7	6335.42	6354.47	6378.63
O60934	NBN	0.023			2													40753.8	36003.1	42884	39265.2	36019.8	37720.3
O60936	NOL3	0.279	2	3	1	31923.3	28444	29216	30422.7	31449.6	28962.2	84163.8	90845.4	81282.4	78587.8	88874.2	77673.2	31427.6	34346.6	33615.8	29832.4	34925.1	27057.4
O75027	ABCB7	0.025	2	1		79355.7	77021.1	89462.5	79740.5	82442.9	87302.7	22177.1	20750.9	24500.8	20094.5	21118.4	23538.7
O75044	SRGAP2	0.008			1													15012.5	14158	20813.8	16529.4	18641.7	18607.2
O75052	NOS1AP	0.174	7	3	3	392201	338771	411646	375163	344407	329703	132102	124757	155884	133918	145363	152004	131383	117736	168571	145640	137300	137679
O75063	FAM20B	0.095	1	2	3	80527.8	93609.6	96406.4	84775.9	98949.9	95803	106508	101904	145525	111343	120264	130292	128225	126332	172805	127702	143061	149976
O75071	EFCAB14	0.02			1													18397.1	19447.3	23852.8	18916.7	18993.4	21831.2
O75083	WDR1	0.601	33	26	25	1.52211e+07	1.45353e+07	1.4864e+07	1.37982e+07	1.38608e+07	1.26471e+07	9.92541e+06	9.34764e+06	9.1889e+06	8.95208e+06	9.24325e+06	8.65294e+06	9.78587e+06	9.20861e+06	9.51416e+06	8.66683e+06	8.84141e+06	7.93915e+06
O75093	SLIT1	0.006		1								62024.9	62382.2	55770	65666.4	62560.6	65273.3
O75110	ATP9A	0.007			1													7468.3	8958.15	9180.54	9242.35	10368.7	10266.2
O75113	N4BP1	0.01			1													23377.1	23251.9	28426.8	24484.8	29713.3	27839.3
O75116	ROCK2	0.365	36	29	30	3.17757e+06	2.82902e+06	3.09392e+06	2.81507e+06	2.7769e+06	2.53022e+06	2.06193e+06	1.85872e+06	2.00546e+06	1.92932e+06	1.81832e+06	1.71781e+06	2.07918e+06	1.82422e+06	1.96382e+06	1.87281e+06	1.83289e+06	1.66743e+06
O75122	CLASP2	0.032	2	2		32866.5	31110	31992.7	35341.1	28511.7	30241.2	17519.8	17548.6	18202.7	17684.3	18922.2	19202.4
O75131	CPNE3	0.05		2	1							170450	147072	251836	133844	164796	182077	13795.9	15132.9	18865	13935.1	12225.5	13250.3
O75143	ATG13	0.081	2			77604.7	74592.4	84903.2	74147.9	75810.4	76423
O75146	HIP1R	0.068	2	5	3	64312.6	59090.1	62831.9	64596.7	60410.6	62039.1	101869	142718	101337	106021	106441	94488.7	53948.8	46488.9	53006	51168.6	48214.1	45453.7
O75153	CLUH	0.171	13	17	17	1.04738e+06	973537	1.08476e+06	945048	955144	996703	977131	902554	1.03952e+06	894603	876125	848702	832931	787650	901682	767054	755439	740336
O75155	CAND2	0.02	3	3	3	673772	646134	593332	596637	655002	593790	961649	946960	994288	835855	894772	789951	317779	300887	295849	289595	297654	285498
O75157	TSC22D2	0.044	2	3	3	255790	258438	254123	259422	244769	224549	135117	130618	148198	137228	139390	130470	129117	128037	145835	130673	129686	114449
O75165	DNAJC13	0.013	2	1		417986	381114	428724	436811	396572	427147	10757.2	9680.81	11671.9	11400	11615.3	12597.8
O75167	PHACTR2	0.118	3	3	5	221125	221841	229550	213887	203650	185533	143874	157711	154996	142669	151336	151461	82296.2	94321.8	90497.4	85709.5	90718.1	90164.4
O75170	PPP6R2	0.218	10	5	8	513994	555637	545097	491309	532075	494139	358036	363773	372855	355642	373691	366519	245160	265661	267030	240648	251034	229009
O75175	CNOT3	0.11	7	4	5	560231	549206	575290	542992	534390	505032	213663	210135	206762	219763	209760	207882	274002	257579	280796	265040	262816	251368
O75179	ANKRD17	0.005		1	1							13244.6	11589.1	12698.8	12998.3	12133.2	14229	12163.9	10973.8	13742	12165.4	12584	11960.4
O75190	DNAJB6	0.021			1													15747.5	14524.8	14716.1	14567.9	13404.5	14533.6
O75204	TMEM127	0.038		1								47079	49555.8	48603.6	45322.8	48330.5	46876
O75208	COQ9	0.195	5	6	6	664867	619168	801757	714960	707499	722216	415060	401567	481138	428420	416043	428849	490002	460334	619569	507692	505053	516587
O75223	GGCT	0.697	9	11	10	2.08181e+06	2.11484e+06	1.91013e+06	1.7886e+06	1.95598e+06	1.74527e+06	2.41846e+06	2.72402e+06	2.14174e+06	2.20122e+06	2.34943e+06	1.99439e+06	2.08669e+06	2.24719e+06	1.8833e+06	1.88179e+06	2.02802e+06	1.79342e+06
O75251	NDUFS7	0.225	4	6	4	851637	843916	922369	895729	883537	884938	746393	721978	797831	742275	745793	737593	551407	517803	631855	540132	540900	532954
O75264	SMIM24	0.177		2								12817.9	13222.8	19077.7	14432	14453.3	17115.8
O75306	NDUFS2	0.287	8	8	7	1.0832e+06	1.0269e+06	1.31184e+06	1.12797e+06	1.15708e+06	1.27235e+06	675005	639268	789149	705991	713632	747079	736640	764382	959260	823640	839454	865797
O75310	UGT2B11	0.098	3	3	2	618786	604533	799401	658698	647529	700458	145118	144489	155453	152641	156052	177064	161907	176008	181604	172004	176440	187482
O75312	ZPR1	0.296	6	8	7	671022	622851	638879	611694	578389	582925	360128	355119	361340	357012	349385	363539	436415	425647	431437	422470	407981	391055
O75323	NIPSNAP2	0.252	7	7	6	3.09386e+06	2.97055e+06	2.98633e+06	3.16908e+06	3.08891e+06	2.88109e+06	5.81562e+06	6.06308e+06	5.82354e+06	6.23047e+06	6.50626e+06	5.70568e+06	3.1376e+06	3.14988e+06	3.28442e+06	3.20247e+06	3.32783e+06	2.95066e+06
O75340	PDCD6	0.283	1	2	5	262716	242597	219332	259019	267040	264037	293480	288681	309115	279285	308479	280963	585451	583958	569339	587136	590798	557609
O75347	TBCA	0.556	12	14	13	1.94523e+07	2.05771e+07	1.64875e+07	1.78969e+07	1.81881e+07	1.49016e+07	9.49622e+06	9.7364e+06	8.59088e+06	8.27969e+06	8.69208e+06	7.19371e+06	7.12597e+06	7.66625e+06	6.20372e+06	6.71745e+06	6.74316e+06	5.73367e+06
O75348	ATP6V1G1	0.534	5	5	7	2.6104e+06	2.61798e+06	2.49725e+06	2.59072e+06	2.47032e+06	2.23172e+06	369883	366250	349696	363480	347331	332324	3.28381e+06	3.32877e+06	2.31604e+06	3.30642e+06	2.96676e+06	2.81027e+06
O75351	VPS4B	0.054	2	3	2	39760.6	33753.8	38492.8	33385.1	32307.1	34341.2	50614.1	41407.8	47926.8	41978.3	41054.4	46250.2	45907.6	36217.8	42710.9	37573.2	38998.9	36654.4
O75352	MPDU1	0.045	2	2	2	493360	456382	538707	479230	484354	481910	1.1975e+06	1.04669e+06	1.13061e+06	1.17627e+06	1.29393e+06	1.20317e+06	860800	776780	845481	885616	913358	875238
O75354	ENTPD6	0.083	3	1		355989	362086	365031	359552	370506	365259	5837.8	6754.7	8705.2	7403.09	8602.63	8360.38
O75356	ENTPD5	0.313	10	9	6	1.63974e+06	1.64797e+06	1.7573e+06	1.81077e+06	1.80389e+06	1.95226e+06	878934	868630	912713	948635	960717	996986	1.4823e+06	1.48172e+06	1.71579e+06	1.62682e+06	1.66519e+06	1.6998e+06
O75362	ZNF217	0.024		2	1							45364.5	50895.3	54306.7	44931	44900.9	52649.8	45488.3	39171.9	50981	46626.8	38833.6	34714.2
O75363	BCAS1	0.017		1								64896.5	66977.6	78045.7	66370.6	70839.5	56028.9
O75367	MACROH2A1	0.468	15	14	16	3.24962e+06	3.55303e+06	4.13546e+06	4.22872e+06	4.46492e+06	6.76218e+06	2.70739e+06	3.10808e+06	3.28596e+06	3.61679e+06	3.76306e+06	5.35063e+06	3.51405e+06	3.74157e+06	4.21433e+06	4.37231e+06	4.62658e+06	6.64259e+06
O75368	SH3BGRL	0.491	2	3	3	246097	242170	215617	225635	224754	221375	70383.7	70334	70632.7	63569.1	66041.1	61207	715963	722327	678474	701982	760839	741976
O75369	FLNB	0.622	128	126	127	8.78167e+07	8.28316e+07	7.93236e+07	8.28352e+07	8.13158e+07	7.26138e+07	3.76325e+07	3.5555e+07	3.45045e+07	3.58061e+07	3.55582e+07	3.19471e+07	3.84197e+07	3.64925e+07	3.49288e+07	3.69856e+07	3.61533e+07	3.30241e+07
O75376	NCOR1	0.019		2	3							14308.6	14159.9	18018.4	14876.7	15033.5	15710.5	58897	54468	70427.1	60691.2	60332.6	59355.7
O75380	NDUFS6	0.597	6	6	4	2.46375e+06	2.50809e+06	2.24845e+06	2.28401e+06	2.42351e+06	2.14218e+06	2.03266e+06	2.09491e+06	1.9166e+06	2.05262e+06	2.16022e+06	1.98816e+06	765381	767625	781207	746103	791456	710993
O75381	PEX14	0.401	14	10	9	1.40899e+06	1.33928e+06	1.4513e+06	1.46531e+06	1.323e+06	1.37639e+06	683575	671918	700374	726001	665023	649610	650020	636817	636094	686623	612529	603583
O75387	SLC43A1	0.077	1	3	3	84626.6	78223.5	88182.8	88105.6	82325.8	92566.7	121320	111782	133774	122369	119824	130541	163235	144416	170997	156397	155490	172754
O75390	CS	0.451	23	18	20	2.93297e+07	2.782e+07	3.04205e+07	3.08982e+07	2.98769e+07	3.00238e+07	4.78215e+06	4.79285e+06	5.12111e+06	5.19111e+06	4.98736e+06	5.0074e+06	9.69571e+06	9.65344e+06	1.03505e+07	1.04252e+07	1.01202e+07	1.02148e+07
O75391	SPAG7	0.617	10	11	14	472060	482985	475487	438265	446619	408487	761738	751559	703157	695839	719662	673057	1.03834e+06	1.0747e+06	916132	989111	993077	877108
O75394	MRPL33	0.169			1													49620.3	51787.2	53005.2	54079	50121.6	48850.9
O75396	SEC22B	0.516	12	11	10	5.89202e+06	5.46716e+06	6.49018e+06	5.78178e+06	5.77888e+06	5.91234e+06	1.60881e+06	1.42629e+06	2.06643e+06	1.55308e+06	1.59684e+06	1.66481e+06	1.7207e+06	1.54233e+06	2.24299e+06	1.69051e+06	1.71939e+06	1.81823e+06
O75400	PRPF40A	0.066	4	4	3	343637	380827	368366	407287	424221	451545	186253	216364	210711	202230	211823	226247	155087	180476	179293	163290	185679	188414
O75410	TACC1	0.292	16	16	13	1.69248e+06	1.6932e+06	1.93701e+06	1.72034e+06	1.67358e+06	1.60204e+06	1.48887e+06	1.55846e+06	1.73036e+06	1.57206e+06	1.51878e+06	1.49694e+06	885818	875107	941032	930422	873388	810153
O75414	NME6	0.21	3	3	2	517849	536355	583199	565188	538926	572882	143061	146354	157206	151512	151820	154836	141386	145418	165146	159177	153701	159749
O75419	CDC45	0.014		1								13755.6	10813.9	15300	15161.1	13169.8	15913.5
O75431	MTX2	0.388	5	5	6	193246	189283	201009	210348	212023	202686	141027	146366	159295	153077	154557	156533	211308	230028	252247	233490	239724	240994
O75436	VPS26A	0.407	9	10	6	780337	739694	786069	732429	747200	805311	1.27448e+06	1.29861e+06	1.27451e+06	1.20656e+06	1.30763e+06	1.26293e+06	1.00289e+06	1.00195e+06	980833	959973	1.00659e+06	1.00568e+06
O75438	NDUFB1	0.362	2	3	2	1.01123e+06	1.11605e+06	1.25639e+06	1.13973e+06	1.17709e+06	1.16238e+06	174068	181140	203740	193501	188028	199209	287226	315411	362501	340273	344140	336826
O75439	PMPCB	0.344	15	16	12	3.59153e+06	3.54693e+06	4.56861e+06	3.89834e+06	3.74327e+06	3.84166e+06	2.42202e+06	2.35398e+06	3.02079e+06	2.54715e+06	2.46996e+06	2.55447e+06	1.7706e+06	1.68516e+06	2.30295e+06	1.79533e+06	1.7888e+06	1.86444e+06
O75462	CRLF1	0.095		4	1							418486	464466	458994	482209	492904	496660	15499.8	17243.3	20765.7	15970.1	17909.2	17585.4
O75475	PSIP1	0.274	8	10	9	799433	855147	934680	967949	960364	1.18496e+06	774578	835889	917053	967917	949421	1.25032e+06	655741	741449	764882	807704	812391	977887
O75477	ERLIN1	0.483	19	15	18	6.90339e+06	7.4464e+06	7.52584e+06	7.74465e+06	8.2348e+06	8.69717e+06	4.27115e+06	4.95956e+06	4.95056e+06	5.10465e+06	5.54723e+06	5.91031e+06	3.81999e+06	4.36463e+06	4.52688e+06	4.59308e+06	4.89993e+06	5.18102e+06
O75489	NDUFS3	0.511	10	11	9	1.23162e+06	1.12222e+06	1.55278e+06	1.26e+06	1.26298e+06	1.39022e+06	769224	711878	923237	803198	809422	864197	676076	675973	758387	724610	721870	732700
O75494	SRSF10	0.053	1	1		17790.9	16000.6	21752.9	17183.5	17602	21291.3	34961.7	42592.2	47309	40913.4	41896.5	77928.8
O75496	GMNN	0.191	1	1	3	48017.1	46754.9	45969.3	46932.5	42532.3	40420.5	108233	109013	107654	105766	107314	97901.9	108479	119166	102514	107971	101491	99474.4
O75503	CLN5	0.025			1													31132.9	30665.7	35607.6	33044	32195.3	32960.7
O75506	HSBP1	0.487	4	3	4	588176	509010	592898	755551	518830	437751	236785	203449	242210	308599	212701	180122	283034	248941	301918	383422	256916	212522
O75521	ECI2	0.485	13	14	11	5.36385e+06	5.30511e+06	4.77296e+06	5.66941e+06	5.2763e+06	5.06636e+06	3.26837e+06	3.31958e+06	2.93853e+06	3.66002e+06	3.41579e+06	3.2275e+06	2.85345e+06	2.95914e+06	2.62138e+06	3.16024e+06	2.91168e+06	2.77919e+06
O75526	RBMXL2	0.02			1													105308	132699	84657.8	136615	164675	193273
O75531	BANF1	0.798	8	6	7	5.74881e+06	5.22301e+06	4.20161e+06	4.83607e+06	5.2535e+06	5.13072e+06	5.74215e+06	5.09436e+06	4.36701e+06	4.67293e+06	5.12877e+06	5.38492e+06	2.299e+06	2.1242e+06	1.88273e+06	2.02922e+06	2.13845e+06	2.20428e+06
O75533	SF3B1	0.199	15	14	12	1.32342e+06	1.23385e+06	1.2776e+06	1.29021e+06	1.20678e+06	1.1771e+06	674219	654735	678365	661205	662544	626278	897881	849215	884546	869117	854518	808182
O75534	CSDE1	0.103	2	5	3	31954.6	35453.4	33828.1	31232	35239.9	36541	93727.1	81722.3	98024.3	89040.1	83332.4	87303.7	66129.2	65802.3	66894.2	67507.3	73913.8	78851.8
O75554	WBP4	0.186	5	3	2	452046	417889	466055	457125	416581	412788	228202	219002	231699	231373	213983	214987	125506	122689	146210	136095	117048	125738
O75607	NPM3	0.36	4	3	3	469809	479870	590116	440326	492841	558018	479718	528269	493972	456545	509830	528024	175847	159822	179061	155705	191640	198588
O75608	LYPLA1	0.665	5	8	7	3.69853e+06	3.89595e+06	3.77494e+06	3.35382e+06	3.66538e+06	3.24037e+06	1.2813e+06	1.33467e+06	1.28032e+06	1.19568e+06	1.284e+06	1.18073e+06	2.24574e+06	2.48871e+06	2.33316e+06	1.89038e+06	2.47291e+06	2.21113e+06
O75643	SNRNP200	0.134	11	18	17	1.19086e+06	1.18727e+06	1.05597e+06	1.19074e+06	1.30828e+06	1.55101e+06	670752	612031	683858	660154	659241	752998	942323	896130	952529	935776	961964	1.07615e+06
O75663	TIPRL	0.239	5	4	6	369029	384508	359236	377948	361811	342470	283309	289035	268766	264834	270192	247557	290576	299229	276594	281884	275777	256835
O75674	TOM1L1	0.017		1	1							69559.1	68108.8	79465.3	67673.9	70950.5	69720.6	56452.8	54739.2	65678.6	56047.2	57250.6	53040.1
O75688	PPM1B	0.136	3	2	3	82408.9	78191.9	81871.7	79256.6	80017.1	75810.9	109597	107379	128470	101747	106911	106620	137786	132514	157803	128109	130288	126372
O75694	NUP155	0.109	10	6	9	747998	716443	807528	732783	706036	685940	141698	139636	163934	148314	145973	141503	353020	344107	412971	352541	361985	338515
O75695	RP2	0.171	6	6	6	731261	721783	807296	739213	737710	742294	465035	451100	525236	475741	468953	495649	885329	806973	954000	877697	875576	893421
O75717	WDHD1	0.052	4	3	4	192084	172773	188284	181835	183624	185067	161890	164939	169590	155857	153926	148395	186609	182441	194311	180049	175802	157587
O75718	CRTAP	0.372	13	12	14	2.05297e+06	2.17951e+06	2.43398e+06	2.28095e+06	2.24962e+06	2.47245e+06	2.51471e+06	2.66739e+06	2.95704e+06	2.85875e+06	2.82146e+06	3.07913e+06	2.6141e+06	2.7494e+06	3.07187e+06	2.90643e+06	2.93603e+06	3.2236e+06
O75746	SLC25A12	0.162	11	13	11	1.13549e+07	1.12569e+07	1.27918e+07	1.22987e+07	1.21144e+07	1.19583e+07	4.30678e+06	4.03237e+06	5.11758e+06	4.34649e+06	4.3164e+06	4.54365e+06	4.24469e+06	4.21342e+06	5.34888e+06	4.34637e+06	4.30881e+06	4.4904e+06
O75764	TCEA3	0.109	2	2	4	146589	131879	153531	141930	130466	137534	26172.9	24261.9	26837.9	24964.1	23790.3	26321.1	186673	183105	208312	190547	188282	193205
O75781	PALM	0.401	11	6	7	661366	607986	684968	648368	634727	578856	188349	168246	184596	187778	176037	147765	161841	152713	154995	158246	153976	120751
O75787	ATP6AP2	0.114	1	2	2	263902	264343	278054	282510	276310	303990	154526	157075	174180	157541	170594	179596	103507	103770	113489	111650	108185	116502
O75792	RNASEH2A	0.174	2	3	2	163936	136177	131688	133874	143501	166536	149464	127414	155879	134353	149771	177151	74733.6	75337.5	81603.9	72243.6	70848.9	72677.4
O75795	UGT2B17	0.036		1	2							128000	140125	133206	141225	140526	147372	169883	160725	164619	178075	165339	174480
O75817	POP7	0.186	1	1		64433.9	75079.6	57408.2	78593.2	63035.9	70817.9	32592.6	35949.6	23558.3	34930.1	31213.5	30631.7
O75821	EIF3G	0.369	10	12	12	3.73188e+06	3.98345e+06	3.62163e+06	3.62216e+06	3.71165e+06	3.7223e+06	1.9293e+06	2.04835e+06	1.89605e+06	1.90319e+06	1.91587e+06	1.92123e+06	2.30427e+06	2.46643e+06	2.30295e+06	2.2548e+06	2.27518e+06	2.21259e+06
O75822	EIF3J	0.574	19	16	15	4.55924e+06	4.38795e+06	4.42936e+06	4.22023e+06	4.14423e+06	3.94248e+06	2.13628e+06	2.04227e+06	2.08891e+06	1.95405e+06	1.93546e+06	1.85325e+06	2.14713e+06	2.02269e+06	2.10019e+06	1.95185e+06	1.93124e+06	1.85536e+06
O75830	SERPINI2	0.025	1	1	1	564660	520946	496724	457490	516437	453055	271821	267917	251280	238225	257966	212539	331085	329713	312408	303910	322208	279376
O75832	PSMD10	0.416	4	6	6	845567	739467	741111	786757	748757	678796	545471	494197	479870	521130	506486	428696	928913	782740	859926	830366	791080	777525
O75844	ZMPSTE24	0.248	11	14	13	6.12882e+06	5.9445e+06	6.57717e+06	6.56041e+06	6.56961e+06	7.25648e+06	3.18039e+06	3.13648e+06	3.37639e+06	3.39763e+06	3.46053e+06	3.96848e+06	1.98665e+06	1.89944e+06	2.212e+06	1.99459e+06	2.01396e+06	2.27064e+06
O75845	SC5D	0.057	2	2	1	115825	103449	115702	108269	112157	122171	54367.8	51414.5	51067.9	52017.9	52710.5	53572.2	53219.4	46617.2	50770.7	52004.7	51245.1	55984.1
O75874	IDH1	0.761	37	41	35	1.57584e+08	1.63921e+08	1.42957e+08	1.31656e+08	1.42132e+08	1.18522e+08	9.93121e+07	1.05751e+08	8.75797e+07	8.75393e+07	9.11603e+07	7.64109e+07	1.12233e+08	1.16689e+08	9.62304e+07	9.59054e+07	1.00363e+08	8.65671e+07
O75880	SCO1	0.219	6	4	6	938675	879447	1.10302e+06	1.20359e+06	986199	1.14994e+06	285685	277139	311547	369216	321890	389190	1.49199e+06	1.40173e+06	1.88327e+06	1.91275e+06	2.24062e+06	1.85587e+06
O75882	ATRN	0.181	15	16	18	1.85336e+06	1.84806e+06	2.25055e+06	1.97011e+06	1.95817e+06	2.10601e+06	1.35893e+06	1.343e+06	1.74091e+06	1.42959e+06	1.44631e+06	1.55172e+06	1.49388e+06	1.50894e+06	1.87119e+06	1.53484e+06	1.61901e+06	1.64326e+06
O75884	RBBP9	0.28	3	5	4	657682	601621	483514	585057	587110	494122	410233	370776	430316	350261	370603	354388	618809	564790	483963	533965	555560	492161
O75886	STAM2	0.086	4	4	2	264048	246262	230892	248615	233685	218720	272357	261723	278428	270012	271623	279798	137428	133338	142824	150756	145740	139889
O75891	ALDH1L1	0.211	10	7	9	861468	736664	752461	731950	726049	640592	220197	190643	207371	195220	190073	165308	476348	447463	502437	526262	552347	684000
O75907	DGAT1	0.072		2								18677.4	17457.1	19057.4	21255.3	22184.1	23222.1
O75909	CCNK	0.143	3	2	4	99217.3	156839	100004	88854.4	99181.8	82755	18636	17534.6	21196.4	20501.9	17500.8	19299.6	51391.2	59992.5	60351.9	60660.4	60401.1	57536.5
O75911	DHRS3	0.106	2	1	3	103690	96085.1	102319	100555	98466.6	91838.1	25467.7	26993.3	27854.7	27748.7	25772.9	25529.2	102134	91910.5	113750	103569	100757	100312
O75914	PAK3	0.181	5	5	5	3.57427e+06	3.6851e+06	2.45224e+06	2.97515e+06	3.24121e+06	2.69465e+06	598903	603522	588640	568446	602961	584470	1.0069e+06	1.02534e+06	996645	948686	984894	950059
O75915	ARL6IP5	0.277	5	3	4	1.4721e+06	1.3271e+06	1.4586e+06	1.42432e+06	1.35029e+06	1.3716e+06	437873	400391	451660	428056	413651	422236	1.02081e+06	927046	944373	976724	955628	918887
O75934	BCAS2	0.147	1	4	3	66789.6	62614.2	66697.8	69534	64090.5	66897.4	74887.2	70134.1	76976.4	78598.6	71980.5	79741.8	70558.2	71699.6	75854.8	71068.6	68064.6	73996.1
O75935	DCTN3	0.226	4	3	3	590270	604744	568564	567045	579963	542969	237218	222518	236838	227325	223333	220106	219966	209557	231954	217416	215346	221297
O75937	DNAJC8	0.47	14	13	14	2.81258e+06	2.58342e+06	2.88864e+06	2.80994e+06	2.51885e+06	2.53189e+06	1.88462e+06	1.75796e+06	1.92811e+06	1.9054e+06	1.77333e+06	1.73227e+06	1.53657e+06	1.52704e+06	1.5027e+06	1.58806e+06	1.41537e+06	1.38431e+06
O75940	SMNDC1	0.336	5	6	6	796786	780221	720113	853663	788364	814097	646310	748358	516776	687430	650801	654565	413331	567032	376790	452893	427426	420782
O75947	ATP5PD	0.745	10	10	12	1.50535e+07	1.5021e+07	1.50554e+07	1.62695e+07	1.51198e+07	1.47174e+07	7.10896e+06	7.00962e+06	7.04907e+06	7.68164e+06	7.35137e+06	7.24743e+06	1.23103e+07	1.22982e+07	1.25108e+07	1.32904e+07	1.25358e+07	1.25504e+07
O75954	TSPAN9	0.063	1			98831.7	89749.3	88313.6	99769.5	94818.3	103173
O75955	FLOT1	0.363	14	11	14	1.68117e+06	1.629e+06	2.52993e+06	2.63219e+06	1.73828e+06	1.92994e+06	722410	700442	1.08859e+06	1.12411e+06	767215	862926	788901	755564	1.17976e+06	1.21121e+06	849674	935685
O75956	CDK2AP2	0.063	1	1	1	31230.1	26883.6	31911.2	30922.4	33709.3	31158.2	205778	204461	233344	200929	197771	194232	238473	236482	269314	244821	238718	221265
O75964	ATP5MG	0.612	7	7	7	8.84664e+06	9.29599e+06	9.30391e+06	9.61766e+06	9.39666e+06	9.63089e+06	5.50977e+06	5.7983e+06	5.26353e+06	5.95075e+06	5.86314e+06	5.96088e+06	4.70147e+06	4.83984e+06	4.64613e+06	4.9351e+06	4.93501e+06	4.95e+06
O75976	CPD	0.393	46	43	49	9.31569e+06	9.29755e+06	9.99436e+06	9.51339e+06	9.496e+06	9.53399e+06	4.99556e+06	5.1138e+06	5.47473e+06	5.43177e+06	5.39694e+06	5.54564e+06	5.74652e+06	5.80283e+06	6.09579e+06	6.05901e+06	5.99995e+06	6.06636e+06
O76003	GLRX3	0.445	9	12	12	2.27311e+06	2.13323e+06	2.01941e+06	2.10906e+06	2.12328e+06	2.00568e+06	1.35626e+06	1.268e+06	1.2745e+06	1.26094e+06	1.26211e+06	1.19684e+06	1.78514e+06	1.69233e+06	1.65306e+06	1.67474e+06	1.64402e+06	1.55277e+06
O76021	RSL1D1	0.171	5	8	6	368765	365052	381477	383344	386541	554275	353029	336302	340622	350015	342942	484818	251470	235583	255921	247694	272779	396906
O76024	WFS1	0.171	11	9	10	2.40496e+06	2.25351e+06	2.4473e+06	2.25147e+06	2.32173e+06	2.23853e+06	1.26326e+06	1.25157e+06	1.2351e+06	1.19615e+06	1.28481e+06	1.15776e+06	2.16207e+06	2.13195e+06	2.11668e+06	2.05317e+06	2.09756e+06	1.97513e+06
O76031	CLPX	0.087	2	6	4	77420.5	77916.6	82066.1	81722.4	83150.4	89436.3	659874	584526	789457	749313	663727	744810	258185	217930	327196	290560	253036	282217
O76054	SEC14L2	0.02		1								28726.2	28566.8	26082	26235.3	25777.2	23489.3
O76062	TM7SF2	0.057	1	1	2	71862.1	71545.6	80126.3	82457.8	79232	91765.2	50512	55290.2	57135.6	61468.8	67813.4	79734.9	70532.5	67065.1	71498.6	68991.2	72709.1	73128.6
O76070	SNCG	0.307	2	3	2	59129.1	58032.4	62326.6	60559.4	62703.5	56609.9	201530	192239	224683	198834	209707	218647	8977.94	7986.31	9573.12	8034.58	8455.67	6446.27
O76071	CIAO1	0.28	6	7	5	601701	558954	743894	523492	582331	567719	522642	528729	684450	451357	569266	561393	508921	483128	626858	453434	526207	507943
O76080	ZFAND5	0.127	2	1	1	73033.2	76588.3	74829.5	71596.9	69561.8	67616.2	36345.2	36761.2	38817.8	36163.6	35990.9	34968.7	30602.1	30561.5	32218.7	30403.2	31642.2	31153.1
O76094	SRP72	0.036	2	2		73364.5	60065.4	54246.9	58805.2	60243.3	69302.5	98053	86789.6	76692	80074	84039.3	98601.1
O76095	JTB	0.137	2	2	1	491155	469679	532386	498746	469122	483324	150377	142225	177983	145845	142954	151055	42164	41040.9	52483.8	40251.4	41844.9	46054.2
O94760	DDAH1	0.516	9	11	12	4.5488e+06	4.70548e+06	3.78734e+06	4.00069e+06	4.31591e+06	3.68776e+06	1.5305e+06	1.57519e+06	1.24693e+06	1.33883e+06	1.47366e+06	1.22348e+06	1.71782e+06	1.74163e+06	1.36579e+06	1.55597e+06	1.67063e+06	1.42312e+06
O94763	URI1	0.064			2													71769.4	67940.3	76918	66949	66547.8	67642.4
O94766	B3GAT3	0.119	3	4	4	108114	128748	95720.5	112032	125796	117111	75970.9	74576.6	84750	81210.3	81989.5	79763.1	159843	174497	143924	161359	171998	163314
O94776	MTA2	0.135	8	6	5	568727	580956	606000	549008	572336	577644	539024	533652	531206	501248	500653	506648	345036	337083	401506	334512	342687	351440
O94788	ALDH1A2	0.064	5	4	7	5.43877e+06	5.19979e+06	5.86391e+06	5.20475e+06	5.36296e+06	5.20886e+06	1.53769e+06	1.47744e+06	1.61381e+06	1.47739e+06	1.53985e+06	1.51545e+06	1.88278e+06	1.78614e+06	2.04323e+06	1.88191e+06	1.85402e+06	1.85493e+06
O94817	ATG12	0.114	1		1	94302.6	104857	66500.9	93459	94378	81951.5							53903.3	51557.8	47504	49825.4	48841.1	46645.5
O94818	NOL4	0.033	2			43432.5	42791.7	43281.7	43345.9	40728.5	38458.8
O94822	LTN1	0.011		1								4742.08	4103.14	2723.4	5169.55	5007.07	4580.46
O94826	TOMM70	0.336	17	15	18	3.12391e+06	2.83772e+06	2.8267e+06	3.11e+06	2.98098e+06	2.87165e+06	2.4894e+06	2.31093e+06	2.5578e+06	2.46816e+06	2.46335e+06	2.48693e+06	2.71358e+06	2.51864e+06	2.63723e+06	2.72851e+06	2.63185e+06	2.60447e+06
O94830	DDHD2	0.107	4	2	1	96561.2	91358	90050.1	92852	88532.9	85020.8	78026.8	85266.4	92875.8	74664.9	81685.4	75347.6	51501	54867.3	57731.9	46550	51763.9	41566.3
O94832	MYO1D	0.008			1													18779.4	19253.7	21004.8	20004	25002.9	28325.4
O94855	SEC24D	0.17	9	12	10	2.37264e+06	2.15646e+06	2.3443e+06	2.18141e+06	2.22896e+06	2.05145e+06	1.27084e+06	1.13379e+06	1.17682e+06	1.15213e+06	1.18461e+06	1.15775e+06	847040	802663	774735	815536	812627	780432
O94874	UFL1	0.093	3	4	1	122644	86983.1	97515.1	88178.2	92334.7	94359.1	302200	262898	296703	248860	289816	285109	29759	27143.5	28702.3	27817.3	28576.8	28818.9
O94876	TMCC1	0.054	3	4	3	558505	505266	565031	548866	565201	589028	167279	160331	180351	159754	160994	127206	185571	175619	208285	179687	177142	147989
O94880	PHF14	0.021			2													45612.1	41988.6	74073.7	43898.7	50813.7	54295
O94886	TMEM63A	0.031	1	3	3	26373.6	22201.8	30647.3	24679	25790.6	22480.7	102173	105962	120313	104141	105926	95276.8	135686	118178	161972	129326	129488	123574
O94887	FARP2	0.011		1								7046.81	6525.24	7472.2	6181.62	5586.94	6815.58
O94888	UBXN7	0.188	5	5	6	319600	347452	366158	309279	324998	291500	202321	202272	172050	205623	196525	173913	212025	211438	222016	212475	215925	184832
O94901	SUN1	0.06	2	2	3	16909.7	18122.1	27896	23280	24776.4	30266.5	34778.5	33725.2	48046.6	38249	41317.2	43526.5	35068.5	36965.9	43787.6	43698.2	49852.9	59420.4
O94903	PLPBP	0.153	3	4	3	338279	295440	332803	320015	301691	292843	194352	162934	191568	180895	174581	174159	204754	189232	223031	207260	193885	194467
O94905	ERLIN2	0.366	10	10	12	2.31995e+06	2.69675e+06	2.68766e+06	2.78828e+06	2.95992e+06	3.18828e+06	1.09818e+06	1.3678e+06	1.24003e+06	1.3884e+06	1.42935e+06	1.55975e+06	3.11813e+06	3.51281e+06	3.24552e+06	3.49535e+06	3.69246e+06	4.14036e+06
O94906	PRPF6	0.017		1	2							31399.5	35404.7	46243.7	34803.6	34089.2	36268.3	41257.8	44156.7	58049.2	49941.6	51677.2	54203.1
O94907	DKK1	0.026	1			55970.3	46843.8	50619	53252.3	52460.5	72635.5
O94915	FRYL	0.004		1								10972.9	11050.7	13064.5	11002.9	11996.2	11227.3
O94916	NFAT5	0.009			2													62150.4	65958.3	72719.5	71390.8	65448.5	60379.7
O94919	ENDOD1	0.212	6	8	7	455687	488419	556939	511127	496240	501475	652564	712649	815660	729119	729778	714043	494515	547828	620556	569951	554412	541216
O94925	GLS	0.314	15	12	11	2.57364e+06	2.51368e+06	3.14695e+06	3.26535e+06	2.68682e+06	3.26048e+06	1.32492e+06	1.20057e+06	1.55164e+06	1.5438e+06	1.31402e+06	1.54736e+06	1.07913e+06	954350	1.27097e+06	1.2739e+06	1.07213e+06	1.30552e+06
O94966	USP19	0.03		3	3							100359	103182	107249	100218	96300.8	94977.5	107487	104751	112705	108019	106118	109538
O94973	AP2A2	0.023	1		1	52042.7	55923.7	66238.4	52965.8	58173.3	60438							8007.51	8869.9	8450.79	9259.29	11114.4	8812.3
O94979	SEC31A	0.26	27	28	26	4.4862e+06	4.32178e+06	4.42169e+06	4.28659e+06	4.46657e+06	4.30178e+06	3.54469e+06	3.41656e+06	3.49674e+06	3.44068e+06	3.63272e+06	3.65369e+06	2.73483e+06	2.60945e+06	2.6755e+06	2.61952e+06	2.73163e+06	2.71e+06
O94985	CLSTN1	0.031			2													22165.9	23324.6	28497.6	26582.9	25684.3	26756.9
O94992	HEXIM1	0.32	12	10	10	1.10776e+06	1.12825e+06	1.22843e+06	1.10695e+06	1.03389e+06	1.06636e+06	958456	950345	1.21767e+06	959790	1.11144e+06	915225	515754	503402	616877	520290	564047	498248
O95025	SEMA3D	0.009	1			116414	141083	196633	149766	138105	191994
O95070	YIF1A	0.068		1								90477.5	96852.4	93098.8	103604	89230.1	109886
O95071	UBR5	0.012		2								21433.3	19015.6	20243.3	18332.4	18017.6	20103.3
O95081	AGFG2	0.108	3	2	4	92477.2	89002.6	98447.3	96364.3	97736.7	103103	83411.1	83827.6	74234.5	88376.1	81570.5	90633.1	90785.5	90026.2	90225.1	93770.7	96767.9	99273.2
O95104	SCAF4	0.039	3	2	4	590429	585323	796349	690561	640756	670252	102826	97092.8	117579	112849	102084	99423.9	234077	223718	302809	252259	246751	271815
O95139	NDUFB6	0.375	6	4	6	1.23889e+06	1.35089e+06	1.5772e+06	1.39159e+06	1.34812e+06	1.41356e+06	244622	255632	357916	277868	272801	288530	509721	515094	554497	566254	560442	600088
O95140	MFN2	0.177	6	8	8	285474	275673	320185	306018	294144	296154	465116	417854	586237	469120	453516	472889	992766	881782	1.30663e+06	981401	956513	969974
O95155	UBE4B	0.065	4	2	3	176316	162584	195989	162434	161393	164774	33804.4	32312.9	35870.5	33100.3	34321.7	35621.5	112658	112238	125103	110933	107112	104792
O95159	ZFPL1	0.213	5	4	4	434390	403107	420214	425133	431372	435812	144812	147836	149251	140010	153553	149748	581044	549455	540606	578639	563269	573622
O95163	ELP1	0.102	5	5	7	529691	478124	516221	455698	476064	443849	220338	206656	228269	196047	197723	191872	312406	278274	305751	266440	273661	255079
O95166	GABARAP	0.06	1	1		171009	154268	130387	158112	148759	309932	134835	125618	114890	127544	137004	125725
O95167	NDUFA3	0.5	3	2	2	746757	732951	589649	761140	765621	733312	264608	267205	196199	266322	267002	246270	178150	187428	152527	185433	187586	185837
O95168	NDUFB4	0.481	7	7	5	811217	863669	971610	943766	914910	921634	1.00251e+06	1.05087e+06	1.10349e+06	1.18457e+06	1.15092e+06	1.13046e+06	758184	785934	949762	824943	865854	836782
O95169	NDUFB8	0.296	3	5	5	1.187e+06	1.32351e+06	1.35342e+06	1.37148e+06	1.42849e+06	1.40332e+06	250341	277802	267657	293850	294497	285204	693855	795966	639677	852484	805327	816470
O95178	NDUFB2	0.086	1	1	1	167025	174042	229319	203044	202436	213796	30815.1	32427.1	39200.7	32823.4	35777.8	34776	129090	132792	172148	146367	154870	171528
O95182	NDUFA7	0.655	8	6	6	1.51876e+06	1.48624e+06	1.5372e+06	1.57213e+06	1.5065e+06	1.42915e+06	497851	485928	559141	501921	500131	501108	893260	868664	913556	926761	922829	913697
O95183	VAMP5	0.293	3		2	109345	92535	115646	110453	101397	108163							76598.1	61035.3	77573.7	69850.5	69215.3	74515.3
O95197	RTN3	0.027	3	3	3	798503	1.04309e+06	764528	780454	839797	947522	602191	935207	621107	662868	686557	790887	422034	521789	419486	400846	445370	471713
O95202	LETM1	0.411	25	22	29	1.11767e+07	1.13558e+07	1.25026e+07	1.22321e+07	1.18974e+07	1.18621e+07	3.90518e+06	3.90125e+06	4.40474e+06	4.21681e+06	4.13877e+06	4.07202e+06	5.67814e+06	5.79266e+06	6.13713e+06	6.19347e+06	6.00197e+06	5.87345e+06
O95208	EPN2	0.083	2	3	3	44238.2	34840.7	49133.7	39003.6	40375.5	42325	236863	182355	287824	226604	195796	172038	244939	235515	264059	250084	248935	226070
O95210	STBD1	0.145	3	4	3	107295	100084	115064	99635.1	95214.8	91081.2	246193	325282	244937	252293	233121	215847	105553	92199	122711	103251	108031	101726
O95218	ZRANB2	0.436	14	15	19	4.45722e+06	4.69762e+06	4.69461e+06	4.39715e+06	4.35984e+06	4.25692e+06	2.82711e+06	2.61901e+06	2.90095e+06	2.62753e+06	2.65545e+06	2.48109e+06	2.67871e+06	2.74469e+06	2.89014e+06	2.69833e+06	2.69431e+06	2.5447e+06
O95232	LUC7L3	0.199	6	7	6	479989	462400	501928	514191	503818	589182	287585	286658	285908	300176	296376	365346	399926	388472	405382	420450	436102	495526
O95248	SBF1	0.004	1		1	259336	267314	276757	326330	353855	526259							79141.3	81959.7	100295	99499.3	107484	152724
O95249	GOSR1	0.472	8	9	10	2.49094e+06	2.45062e+06	2.5498e+06	2.29783e+06	2.29614e+06	2.21138e+06	1.25758e+06	1.24451e+06	1.26577e+06	1.14176e+06	1.17955e+06	1.15541e+06	1.25631e+06	1.24039e+06	1.23937e+06	1.13729e+06	1.20598e+06	1.15742e+06
O95260	ATE1	0.28	8	10	10	895219	868902	805859	861731	842408	776264	1.0692e+06	1.0581e+06	1.04894e+06	1.02679e+06	1.00239e+06	925934	952315	934798	951188	912571	893889	812386
O95292	VAPB	0.457	11	12	10	4.39046e+06	4.36569e+06	4.50585e+06	4.67376e+06	4.45196e+06	4.237e+06	2.55637e+06	2.7654e+06	2.856e+06	2.78612e+06	2.5605e+06	2.43471e+06	2.19658e+06	2.21625e+06	2.31699e+06	2.34e+06	2.21236e+06	2.06519e+06
O95295	SNAPIN	0.434	2	3	5	535112	535455	579432	553752	531286	494500	131193	134042	133271	128999	128067	124360	311728	315466	346046	313329	314258	305547
O95297	MPZL1	0.234	6	7	8	1.46484e+06	1.43111e+06	1.55401e+06	1.49506e+06	1.41413e+06	1.34173e+06	703420	661185	786212	686381	675020	641089	808595	780616	887907	792120	763039	747269
O95298	NDUFC2	0.227	4	5	4	2.62592e+06	2.67239e+06	3.06588e+06	2.87035e+06	2.88725e+06	3.04637e+06	1.63216e+06	1.6515e+06	1.87951e+06	1.76666e+06	1.78539e+06	1.80271e+06	2.96992e+06	3.12679e+06	3.52723e+06	3.17861e+06	3.30299e+06	3.30562e+06
O95299	NDUFA10	0.206	7	6	6	568544	567469	684238	636086	609136	629002	220486	211836	266224	236765	223977	236589	403677	391257	510757	428839	418460	418740
O95302	FKBP9	0.228	11	13	12	3.03921e+06	3.35663e+06	3.36394e+06	3.49225e+06	3.31923e+06	3.52823e+06	1.39686e+06	1.47924e+06	1.49943e+06	1.5765e+06	1.51527e+06	1.60636e+06	2.44323e+06	2.70289e+06	2.70123e+06	2.78491e+06	2.68509e+06	2.83809e+06
O95319	CELF2	0.016		1	1							21085.8	19720.7	27034.8	21143.4	20652.2	26671.3	18735.2	19176.6	24616.2	19992	22148.7	32666.2
O95336	PGLS	0.496	10	11	10	9.1354e+06	9.01582e+06	8.23481e+06	7.62757e+06	8.40004e+06	7.118e+06	2.98882e+06	2.98485e+06	3.08921e+06	2.60851e+06	2.83613e+06	2.56235e+06	4.22615e+06	4.37276e+06	4.2023e+06	3.73349e+06	4.0741e+06	3.64795e+06
O95340	PAPSS2	0.015		1	1							7903.53	6790.25	8371.32	7100.42	6863.29	6586.24	8960.87	8654.27	8617.19	7732.82	6801.77	7070.62
O95347	SMC2	0.033		4	3							154828	138128	140230	151890	138357	156129	155121	130703	142267	154003	137360	152082
O95352	ATG7	0.01			1													24610.3	25616.5	31097.9	23027.4	22198.3	21096.4
O95359	TACC2	0.077	10	11	10	631957	627032	596672	613659	590405	559651	479861	497020	485581	502365	479658	460567	490638	506360	528052	507092	490131	470362
O95365	ZBTB7A	0.015			1													9790.02	9456.43	10234.1	10176.5	9685.76	10421.4
O95372	LYPLA2	0.355	9	6	8	1.47725e+06	1.61515e+06	1.29835e+06	1.32245e+06	1.39358e+06	1.27811e+06	1.82056e+06	1.87282e+06	1.54421e+06	1.62224e+06	1.75354e+06	1.52129e+06	1.37814e+06	1.43303e+06	1.14466e+06	1.20688e+06	1.25135e+06	1.11037e+06
O95373	IPO7	0.159	8	10	12	1.366e+06	1.23442e+06	1.38486e+06	1.17719e+06	1.23282e+06	1.24464e+06	489311	416544	431273	408862	422234	396257	1.35332e+06	1.19847e+06	1.38062e+06	1.18312e+06	1.23032e+06	1.20494e+06
O95376	ARIH2	0.11	3	4	4	140724	134248	139979	131037	141445	140684	111616	103421	108054	105912	107830	110584	101586	99072.5	107406	97061.7	101743	100615
O95379	TNFAIP8	0.04	1			26826	27020.5	33016.9	24994.5	27319.5	23675.2
O95394	PGM3	0.426	20	17	19	7.71775e+06	7.08686e+06	7.44833e+06	6.70535e+06	6.81603e+06	6.17246e+06	3.77195e+06	3.52552e+06	3.50759e+06	3.27457e+06	3.35537e+06	2.96224e+06	4.80436e+06	4.4562e+06	4.57913e+06	4.12704e+06	4.28312e+06	3.83105e+06
O95395	GCNT3	0.018			1													8549.39	8857.41	12623.9	9545.66	10487.8	8777.8
O95405	ZFYVE9	0.006	1			12757.7	10870.5	13575.4	12605.4	11046.1	10448.6
O95415	BRI3	0.16	1			18813.6	19724.5	18913.4	18323.5	20236.5	18413.5
O95429	BAG4	0.09	2	3	3	83367.1	87004.1	102375	86599.9	84300.7	85236.4	63580.5	64990.3	72219	73016.4	64030.5	65094.6	97172.1	96924.8	116932	98771.9	98479	93774.5
O95433	AHSA1	0.53	13	16	16	4.12548e+06	3.709e+06	4.25134e+06	3.7404e+06	3.75246e+06	3.65989e+06	4.1752e+06	3.75231e+06	3.86437e+06	3.63168e+06	3.64927e+06	3.47424e+06	4.56795e+06	4.23315e+06	4.59264e+06	4.05866e+06	4.08703e+06	3.80581e+06
O95445	APOM	0.176	4	3	2	236783	258205	277322	258037	260219	268635	326773	368151	387956	361965	388864	432960	330537	359800	369121	378983	363413	408307
O95453	PARN	0.088	5	2	2	146498	125439	140100	139744	133830	142049	112898	106750	107418	116660	108976	105945	86950.4	74686.6	83810.4	81912	80282.1	81164.6
O95456	PSMG1	0.351	8	9	10	974910	910772	1.26239e+06	899724	952719	1.0086e+06	640339	628307	739307	598609	620518	658185	1.36214e+06	1.31236e+06	1.57754e+06	1.26138e+06	1.3238e+06	1.4216e+06
O95477	ABCA1	0.009		1								5296.38	5098.71	6773.35	5500.74	6164.85	6476.92
O95479	H6PD	0.301	17	14	15	1.94223e+06	1.95563e+06	2.16986e+06	2.1382e+06	2.1165e+06	2.13614e+06	894454	897057	963026	971389	986911	958998	940881	967299	1.09859e+06	1.01096e+06	1.07006e+06	1.02027e+06
O95486	SEC24A	0.038	4	3	3	223651	205339	231318	201778	216732	201418	142415	125983	146510	136131	134108	128088	132442	131192	145863	137364	135476	135007
O95497	VNN1	0.029		1	1							36742.8	41016.6	40000.4	43469.6	51588.9	47216.9	32964.9	40374.2	34829.4	37772.1	47821.4	41143.8
O95502	NPTXR	0.048	2	2		81612.2	79555.3	99493.8	92842.4	80290.8	89728.3	70020.9	70291.1	73593.5	72487.4	70440.3	74157.8
O95528	SLC2A10	0.041	2		1	66335.5	58274.5	73417.1	63772.6	64553.2	63627.6							25995.8	23818.5	28591.1	22891.2	24572.6	26814.9
O95544	NADK	0.045		1	1							9007.53	10497	8255.93	9497.01	10124.8	8824.95	10467.1	11502.4	12662.5	12105.1	12234.3	10748.1
O95562	SFT2D2	0.069	2	1	2	230430	204942	296627	226167	210445	226270	92453.6	79840.7	105032	88810	92078.1	97363.1	322506	289938	401289	314035	317303	327236
O95563	MPC2	0.37	4	4	5	1.145e+06	1.13192e+06	1.02881e+06	1.18842e+06	1.18272e+06	1.21203e+06	1.10814e+06	1.08813e+06	973243	1.21201e+06	1.18706e+06	1.25771e+06	1.44428e+06	1.41294e+06	1.10445e+06	1.61937e+06	1.53733e+06	1.65867e+06
O95571	ETHE1	0.512	6	9	8	835657	1.12248e+06	1.07836e+06	1.01995e+06	1.09225e+06	1.14216e+06	546511	691362	673244	634566	679044	702409	527629	637812	615670	585181	615608	616649
O95573	ACSL3	0.354	16	17	17	4.18428e+06	3.48994e+06	3.69056e+06	3.32304e+06	3.51667e+06	3.45564e+06	1.53997e+06	1.21864e+06	1.33261e+06	1.24249e+06	1.22007e+06	1.21323e+06	2.25209e+06	1.8546e+06	1.88976e+06	1.78814e+06	1.78501e+06	1.74171e+06
O95602	POLR1A	0.028	1	2		32068.3	31269.6	31832.5	32474.4	31504.9	35089.9	41298.9	41665.7	40997.6	48093.4	59277.5	75206.9
O95628	CNOT4	0.038			3													109262	113763	117978	119966	113139	119543
O95630	STAMBP	0.158	3	3	4	62148.1	65864.4	61805.1	60628.1	62558.1	65498.3	87109.7	80957.7	85982.4	87965.6	81902.9	82916.6	136800	138251	126277	145115	134092	131865
O95671	ASMTL	0.184	7	4	6	252258	263888	252688	232902	242186	261997	207302	208121	193057	209068	215798	222262	372286	380547	354240	371338	362856	423464
O95674	CDS2	0.178	4	5	5	691303	665802	783151	676302	677500	612259	642507	577890	689639	647144	654152	668111	1.76258e+06	1.63416e+06	2.02204e+06	1.7321e+06	1.69741e+06	1.54178e+06
O95684	CEP43	0.145	4	3	4	312173	315386	330686	292860	295929	298101	240776	235396	237619	218193	206253	199731	204723	204499	209471	202287	189002	190371
O95707	POP4	0.064	1			5168.87	4097.57	5948.19	5280.59	4716.42	4557.57
O95716	RAB3D	0.073	3	2	2	531952	521642	749785	513095	532064	504792	254481	228112	325828	239239	242935	232443	897290	791107	1.2468e+06	766496	791924	735908
O95721	SNAP29	0.527	8	12	8	532066	558103	599667	546464	549529	488710	538071	569394	562722	502087	510960	484021	338575	338957	358078	330092	342737	313620
O95747	OXSR1	0.015	1			10202.7	8574.76	7605.15	8344.88	9468.09	9098.48
O95749	GGPS1	0.31	5	6	4	455601	435465	424176	376398	399907	380531	336425	309903	307666	287173	293697	294056	437732	393627	436673	348830	382735	351257
O95757	HSPA4L	0.242	11	10	13	867481	776064	741838	809084	784758	796474	640727	633811	569351	600731	603346	598594	611867	593926	552727	574591	575244	580275
O95758	PTBP3	0.045	4	3	3	1.67477e+06	1.63342e+06	2.06528e+06	2.27916e+06	1.94834e+06	2.32777e+06	923551	999043	909976	1.28641e+06	1.18099e+06	1.34323e+06	1.0734e+06	1.0489e+06	1.32031e+06	1.46428e+06	1.33364e+06	1.59774e+06
O95772	STARD3NL	0.073	2	1	1	72594.9	66402.8	93144.8	73128	69234.9	77445.3	24336	23242.3	30799.4	24795.8	24550.4	28301.2	41322.6	40493.9	58456	42626.2	43738.4	46925.7
O95777	LSM8	0.438	2	4	2	683947	693871	835898	698176	710417	703403	279967	289244	323026	267896	272417	257692	308710	320363	361123	336807	338076	324709
O95782	AP2A1	0.128	7	5	8	512311	497723	658410	555391	583428	681781	279043	266422	333851	282965	315917	354946	624913	586761	717621	624087	697570	795823
O95793	STAU1	0.224	7	6	6	382706	382998	345425	369861	385989	410654	183107	173994	169910	173324	174632	207140	146087	134174	139828	137134	132852	160786
O95801	TTC4	0.018			1													21274.8	19032.5	22761.1	20378.4	18638.6	20449.9
O95807	TMEM50A	0.064		1	1							41529.1	38791.1	47654.7	45471.7	38600.7	35315	56322.6	52058.3	63514.1	58482.7	55359.6	51314
O95810	CAVIN2	0.334	14	13	13	2.11249e+06	1.85684e+06	1.86226e+06	1.87423e+06	1.75247e+06	1.62365e+06	999814	868627	1.00402e+06	959235	876711	893101	780799	698647	795846	720159	693445	650914
O95816	BAG2	0.464	8	8	9	1.73188e+06	1.76817e+06	1.68138e+06	1.56104e+06	1.68028e+06	2.0534e+06	1.68782e+06	1.71492e+06	1.69188e+06	1.51806e+06	1.61166e+06	1.80014e+06	1.09893e+06	1.10325e+06	1.06023e+06	983295	1.04845e+06	1.2875e+06
O95817	BAG3	0.32	11	10	12	1.33147e+06	1.31898e+06	1.29491e+06	1.21709e+06	1.17162e+06	1.0808e+06	807845	785421	819651	754587	717806	643023	1.00205e+06	1.02706e+06	937316	918072	878734	797739
O95819	MAP4K4	0.056	4	4	2	53097.7	52890.3	56322.8	50232.9	51060.7	54980.3	57305	59121.9	55203.9	63066	58507.7	65636.9	187956	187510	197884	173685	188464	189930
O95822	MLYCD	0.045	2			129773	118214	128721	141355	132670	127635
O95825	CRYZL1	0.201	4	7	5	726199	740883	640611	736848	692981	626015	413641	411919	372461	395232	418770	375197	352476	352212	331478	323207	349245	316915
O95831	AIFM1	0.45	24	23	22	7.69011e+06	7.52632e+06	8.41716e+06	8.16994e+06	7.53739e+06	8.14113e+06	4.11808e+06	4.0512e+06	4.62456e+06	4.40991e+06	3.98576e+06	4.41811e+06	4.48072e+06	4.447e+06	4.84513e+06	4.87592e+06	4.37015e+06	4.70158e+06
O95832	CLDN1	0.137	2	3		152743	140171	180333	160509	147822	165992	197866	189150	236652	206111	185593	198098
O95834	EML2	0.089	2	1	2	49207.8	43864.2	48259.6	46231.4	47001.6	41178.8	18764.1	16960.3	17720.5	17577.3	17879.8	16070.7	67900.9	71084.7	70335.1	67047.3	68062.4	62299.7
O95857	TSPAN13	0.039	1	1	1	259234	350764	337251	277791	283139	269705	314693	357177	432363	331290	303368	285698	342329	347558	412396	327731	322295	318272
O95861	BPNT1	0.649	17	16	16	4.60815e+06	4.76662e+06	4.22591e+06	3.84395e+06	4.26501e+06	3.63793e+06	1.91988e+06	1.93283e+06	1.77659e+06	1.64898e+06	1.79195e+06	1.55271e+06	3.05274e+06	3.12115e+06	2.85927e+06	2.48872e+06	2.85547e+06	2.49189e+06
O95864	FADS2	0.074	1	1	3	27400.9	26338.6	28761	29338.6	29908.5	32038.5	20356.1	20340.8	22498.5	19933.4	23082.8	22183.7	49834	49554.7	58596.2	52197.2	53825.4	57770
O95865	DDAH2	0.351	9	7	10	1.12823e+06	1.15043e+06	1.09487e+06	964924	1.08592e+06	894024	791158	773785	735577	716814	759103	651145	630948	617156	634235	560541	602478	528757
O95870	ABHD16A	0.016		1								28815.5	26973.8	36062.3	30156.4	26324.2	27861.5
O95872	GPANK1	0.02	1			246222	251929	368884	346779	306224	277730
O95881	TXNDC12	0.605	11	9	10	2.23914e+07	2.27075e+07	2.44404e+07	2.49798e+07	2.33805e+07	2.39986e+07	5.26529e+06	5.42236e+06	5.46795e+06	5.87732e+06	5.44529e+06	5.28256e+06	7.21945e+06	7.27791e+06	7.46449e+06	7.94857e+06	7.4528e+06	7.6249e+06
O95954	FTCD	0.037	1		1	17590.5	13178.9	17275.3	13702.8	14000	13518.6							67308.5	53518.8	55209.2	58161.5	53113.7	49018.4
O95983	MBD3	0.027		1								19468.1	21764	23930.3	20658.3	21611.3	23101.9
O95989	NUDT3	0.343	3	3	4	238664	247588	237308	200482	217445	190655	205217	202366	210428	183179	199422	188582	179999	182050	192558	166916	177819	161418
O95994	AGR2	0.097	1			40669.1	42850.3	32429.7	50041	48298	46212.6
O95999	BCL10	0.069	1	1	2	25539.8	24161.4	29937	23129.1	23850.7	20439.4	16895.4	16328.2	21872.1	16485.5	15136.9	14175	84227.8	81061	92822.7	81750.4	82054.6	71145.5
O96000	NDUFB10	0.622	13	12	9	2.75747e+06	2.98279e+06	3.27264e+06	3.47251e+06	3.32493e+06	3.45611e+06	1.10046e+06	1.19318e+06	1.2831e+06	1.30472e+06	1.2809e+06	1.32698e+06	1.32457e+06	1.40064e+06	1.49875e+06	1.53356e+06	1.52554e+06	1.53724e+06
O96005	CLPTM1	0.094	5	4	5	381018	355652	396337	375404	406042	460690	630693	626615	721152	665095	714970	803995	794844	777285	903986	813823	894674	1.0308e+06
O96006	ZBED1	0.013			1													16181.8	16045.6	16908.2	16161.4	18277.5	18034.7
O96007	MOCS2	0.17	3	3	2	193925	205958	172594	184019	196807	185894	302963	337179	253109	274618	305573	277874	215046	228061	187207	200968	213566	196719
O96008	TOMM40	0.418	7	8	9	2.1613e+06	2.1965e+06	2.06526e+06	2.38957e+06	2.39225e+06	2.44664e+06	588716	609115	531967	661445	654089	668042	1.18142e+06	1.26341e+06	1.17958e+06	1.3646e+06	1.32997e+06	1.40482e+06
O96011	PEX11B	0.077	2	2	2	739772	697945	814885	715016	742390	725046	482701	450731	548955	491881	469341	471537	113995	102136	142624	114459	114411	125495
O96017	CHEK2	0.041		2	1							151721	119670	143286	132386	124986	104614	10862.4	8545.45	10723.8	9930.37	9197.2	7937.5
O96019	ACTL6A	0.261	6	8	6	885032	829240	863983	820710	870389	816018	747874	718045	743647	725680	757144	707266	590693	548104	613811	529661	535652	544172
P00167	CYB5A	0.493	5	6	6	6.0398e+06	5.9304e+06	6.96743e+06	6.50772e+06	6.2304e+06	6.53224e+06	1.01304e+06	960243	1.23199e+06	1.03922e+06	1.03522e+06	1.09672e+06	1.25752e+06	1.20711e+06	1.43268e+06	1.34817e+06	1.28563e+06	1.32964e+06
P00338	LDHA	0.69	30	26	23	1.90431e+08	1.80451e+08	1.77305e+08	1.53745e+08	1.76367e+08	1.49241e+08	7.56166e+07	7.01234e+07	6.83432e+07	6.1429e+07	6.96987e+07	5.9958e+07	1.00325e+08	9.62108e+07	9.11336e+07	8.18439e+07	9.38225e+07	7.89846e+07
P00352	ALDH1A1	0.729	34	35	34	9.12972e+07	9.19079e+07	8.24393e+07	8.47542e+07	8.74923e+07	7.72289e+07	2.03768e+07	2.13055e+07	1.82363e+07	1.90713e+07	2.01244e+07	1.74892e+07	5.52222e+07	5.7031e+07	5.17142e+07	5.17497e+07	5.41801e+07	4.73111e+07
P00367	GLUD1	0.665	42	45	38	4.26318e+07	4.20686e+07	3.17374e+07	3.75892e+07	4.06127e+07	3.62422e+07	1.92224e+07	1.8915e+07	1.39317e+07	1.75085e+07	1.81304e+07	1.69123e+07	3.69692e+07	3.4843e+07	2.56863e+07	3.29368e+07	3.4392e+07	3.19092e+07
P00374	DHFR	0.107		2								55953.6	51623.1	43407.6	48728.9	48381.5	50143.9
P00387	CYB5R3	0.651	18	19	19	7.37755e+06	6.57171e+06	7.70308e+06	6.73196e+06	7.08062e+06	6.28311e+06	5.61645e+06	4.99584e+06	6.13177e+06	4.9652e+06	5.27369e+06	4.74374e+06	7.71617e+06	6.815e+06	7.70214e+06	6.85848e+06	7.10578e+06	6.41947e+06
P00390	GSR	0.542	21	21	20	2.10298e+07	2.16146e+07	1.96436e+07	1.96263e+07	2.01343e+07	1.79563e+07	1.05955e+07	1.09038e+07	9.9941e+06	1.01229e+07	1.04388e+07	9.53014e+06	1.12346e+07	1.17101e+07	1.07103e+07	1.07258e+07	1.10267e+07	9.74605e+06
P00395	MT-CO1	0.016			1													9555.5	8450.24	8271.64	11003.2	12188.5	11529
P00403	MT-CO2	0.238	5	5	5	1.12966e+06	1.26077e+06	2.28882e+06	1.39857e+06	1.50658e+06	1.59544e+06	916051	1.03895e+06	2.00125e+06	1.16044e+06	1.19067e+06	1.24213e+06	531672	560532	789823	638647	639307	671833
P00439	PAH	0.522	9	16	15	1.41418e+06	1.26607e+06	1.29537e+06	1.26844e+06	1.28036e+06	1.18066e+06	1.47683e+06	1.38725e+06	1.6737e+06	1.43395e+06	1.43695e+06	1.44824e+06	1.48233e+06	1.37877e+06	1.78017e+06	1.44471e+06	1.45622e+06	1.45617e+06
P00441	SOD1	0.312	5	4	5	390432	448470	588809	560456	364665	690401	401541	456779	603960	559640	395321	716422	410761	466113	628676	572883	397929	704050
P00450	CP	0.134	5	6	9	217742	189201	316006	231254	245834	236859	239173	203817	260034	250444	256229	250590	296080	252505	321939	297654	306917	299445
P00451	F8	0.009	2	1		500944	505215	543178	488250	503002	477668	931789	914049	936021	847470	899149	799495
P00491	PNP	0.685	15	11	10	2.84082e+06	2.80276e+06	2.92146e+06	2.4205e+06	2.70786e+06	2.5308e+06	3.83856e+06	3.68617e+06	4.14888e+06	3.12645e+06	3.54554e+06	3.35776e+06	3.24918e+06	3.04106e+06	3.58454e+06	2.63845e+06	2.99407e+06	2.86867e+06
P00492	HPRT1	0.697	10	10	10	9.03923e+06	9.56986e+06	8.439e+06	8.10357e+06	8.98073e+06	7.65976e+06	3.30837e+06	3.37529e+06	2.84714e+06	2.84651e+06	3.14886e+06	2.67748e+06	2.68846e+06	2.63031e+06	2.6987e+06	2.25466e+06	2.54009e+06	2.15665e+06
P00505	GOT2	0.723	37	37	39	8.36907e+07	8.46063e+07	8.37152e+07	8.75694e+07	8.81177e+07	8.996e+07	2.04984e+07	2.04143e+07	2.00014e+07	2.12134e+07	2.13551e+07	2.1339e+07	2.89164e+07	2.87022e+07	3.03819e+07	3.04371e+07	3.05455e+07	3.14443e+07
P00533	EGFR	0.069	4	4	6	174763	202468	169660	193207	184446	219534	90793	121211	100383	103441	105101	117069	209534	221051	217324	230090	230623	265327
P00558	PGK1	0.707	33	34	32	8.88706e+07	8.15277e+07	7.00016e+07	7.53317e+07	7.72124e+07	6.13697e+07	2.71515e+07	2.50694e+07	2.10466e+07	2.34878e+07	2.40418e+07	1.99108e+07	4.73453e+07	4.35273e+07	3.72691e+07	4.1246e+07	4.15227e+07	3.43037e+07
P00568	AK1	0.639	7	9	11	1.38541e+06	1.21235e+06	1.17651e+06	1.26801e+06	1.14363e+06	1.04357e+06	861210	749871	830551	765958	695652	672244	723429	624184	666994	634401	591180	563676
P00734	F2	0.408	10	20	16	1.21244e+06	1.09865e+06	1.31806e+06	1.25362e+06	1.22702e+06	1.27876e+06	1.69852e+06	1.65894e+06	1.91798e+06	1.86368e+06	1.85971e+06	1.91564e+06	1.93073e+06	1.86122e+06	2.06148e+06	2.1489e+06	2.04349e+06	2.09173e+06
P00738	HP	0.394	12	15	15	3.61789e+06	3.64843e+06	4.05416e+06	4.05617e+06	3.83673e+06	4.17271e+06	2.27246e+06	2.15845e+06	2.51808e+06	2.38367e+06	2.42192e+06	2.59473e+06	2.16159e+06	2.05344e+06	2.45324e+06	2.32698e+06	2.33217e+06	2.52382e+06
P00742	F10	0.232	5	7	9	650538	626396	723651	695098	709560	635268	231853	223813	289237	251992	261713	254308	508423	496110	551709	553639	564320	529569
P00751	CFB	0.236	9	9	14	1.08328e+06	1.06706e+06	1.24535e+06	1.20085e+06	1.20106e+06	1.20464e+06	435631	427915	502129	471308	475391	483188	845326	833175	981977	921173	945374	1.03484e+06
P00813	ADA	0.185	5		3	253093	234386	244584	257078	256147	230709							201490	191526	201747	195845	195903	194705
P00846	MT-ATP6	0.044	1	1	1	1.55032e+06	1.13958e+06	1.57189e+06	1.4893e+06	1.51984e+06	1.56238e+06	1.35981e+06	1.06384e+06	1.40724e+06	1.29139e+06	1.39432e+06	1.4594e+06	1.85519e+06	1.321e+06	1.9021e+06	1.93087e+06	1.81897e+06	1.91681e+06
P00966	ASS1	0.398	12	12	12	2.32112e+06	2.18067e+06	2.02491e+06	2.09383e+06	1.97187e+06	2.04845e+06	1.86939e+06	1.709e+06	1.75017e+06	1.62387e+06	1.56852e+06	1.56185e+06	1.84571e+06	1.63271e+06	1.8309e+06	1.58458e+06	1.53736e+06	1.48973e+06
P01008	SERPINC1	0.198	7	6	9	703815	681926	802686	768969	708905	810207	222778	212993	246740	246404	229655	264539	667663	654645	723038	725003	685763	766386
P01009	SERPINA1	0.505	19	22	18	1.97269e+07	1.79175e+07	1.98947e+07	1.95665e+07	1.92755e+07	2.11684e+07	9.65084e+06	8.62157e+06	8.35051e+06	9.59337e+06	9.32606e+06	9.92603e+06	7.18575e+06	6.54431e+06	7.24329e+06	7.17639e+06	6.95544e+06	7.6085e+06
P01011	SERPINA3	0.258	6	9	9	2.04091e+06	1.70813e+06	2.15232e+06	2.12917e+06	2.08726e+06	2.47537e+06	1.89983e+06	1.6847e+06	2.25117e+06	2.13919e+06	2.08238e+06	2.40831e+06	2.53925e+06	2.11281e+06	3.17198e+06	2.65292e+06	2.66256e+06	3.14422e+06
P01019	AGT	0.295	12	11	7	3.45007e+06	3.01642e+06	3.75224e+06	3.44226e+06	3.4247e+06	3.72321e+06	5.1679e+06	4.16557e+06	5.59902e+06	5.02852e+06	4.5235e+06	4.95975e+06	3.24691e+06	2.71717e+06	3.67202e+06	3.10298e+06	3.06262e+06	3.29122e+06
P01023	A2M	0.402	43	41	41	1.72171e+07	1.51169e+07	1.96248e+07	1.72773e+07	1.76209e+07	1.92125e+07	9.30595e+06	8.01042e+06	1.08788e+07	9.16931e+06	9.58559e+06	1.05531e+07	1.05618e+07	9.42217e+06	1.22795e+07	1.06431e+07	1.10266e+07	1.18856e+07
P01024	C3	0.579	72	77	76	2.21848e+07	1.9676e+07	2.45403e+07	2.32548e+07	2.39409e+07	2.36457e+07	1.27406e+07	1.1537e+07	1.40259e+07	1.34855e+07	1.39215e+07	1.39057e+07	1.67508e+07	1.49188e+07	1.8505e+07	1.76418e+07	1.81775e+07	1.78638e+07
P01031	C5	0.054	7	5	2	343489	317592	337405	335420	338094	341686	220562	237805	243606	238757	237255	238767	35361.2	32456.8	46412.1	39418.9	41924.1	43438.7
P01034	CST3	0.486	6	4	4	3.3634e+06	3.3272e+06	3.46387e+06	3.71349e+06	3.69906e+06	3.63314e+06	237296	245155	262266	263486	256810	273936	585504	592581	615651	654355	618878	657782
P01111	NRAS	0.487	6	4	7	884390	884992	890462	849246	851001	828664	496752	494644	472711	470603	479534	450597	688276	695391	693836	652446	670363	643731
P01112	HRAS	0.063	1			24393.5	24005	22644.2	26645.3	20738.3	23181.5
P01116	KRAS	0.106	1	2	2	576886	600760	645082	593921	557442	516089	558300	544521	614354	553493	525269	496279	228120	220339	258219	232078	233185	208335
P01130	LDLR	0.257	14	12	13	944934	1.02571e+06	1.1009e+06	1.06371e+06	989852	1.04263e+06	731070	788951	863161	823454	823937	965261	667516	714040	792647	732793	685799	717177
P01344	IGF2	0.05	1	1	1	44170	43483.9	45147	48358.4	44649.7	43272.2	49948.1	50805.1	54761	56126.1	52507.4	55992.2	36458	35398.2	40298.2	39391.9	38774.4	34354.5
P01889	HLA-B	0.066	2	2	2	85596.5	83469.8	101375	89000.8	89621.6	83712.5	92719.6	80297	123912	99021.5	93512.1	88868.3	118125	113671	108050	124793	127204	114256
P02042	HBD	0.129	2	2	2	26401.7	28142.2	29051.1	33057.2	29247.1	33808.4	186782	222941	228063	281278	216925	294247	67686.2	71543.3	82951.3	75385.8	73761.6	93576.9
P02545	LMNA	0.63	51	46	46	1.29888e+07	1.45163e+07	1.29682e+07	1.59793e+07	1.67511e+07	2.00234e+07	7.46599e+06	8.18354e+06	7.71849e+06	9.0642e+06	9.51814e+06	1.13476e+07	9.76535e+06	1.05868e+07	1.02856e+07	1.17821e+07	1.26223e+07	1.49897e+07
P02647	APOA1	0.719	20	18	17	6.62816e+06	6.16637e+06	6.87227e+06	6.98012e+06	6.63405e+06	7.38243e+06	3.55184e+06	3.25864e+06	3.72952e+06	3.7059e+06	3.59478e+06	3.95772e+06	3.99295e+06	3.67638e+06	4.18304e+06	4.19488e+06	4.06729e+06	4.41029e+06
P02649	APOE	0.71	25	25	24	9.08165e+06	9.11451e+06	9.59102e+06	9.93308e+06	9.46147e+06	1.07266e+07	4.31692e+06	4.22296e+06	4.8656e+06	4.64641e+06	4.47631e+06	5.15127e+06	6.32792e+06	6.41885e+06	7.38643e+06	6.80633e+06	6.66341e+06	7.39931e+06
P02652	APOA2	0.64	4	8	5	5.13567e+06	4.73814e+06	5.27468e+06	5.73206e+06	4.99602e+06	5.27926e+06	1.32017e+06	1.32515e+06	1.53527e+06	1.42872e+06	1.29634e+06	1.34872e+06	1.08347e+06	1.20419e+06	1.24563e+06	1.18626e+06	1.06965e+06	1.08999e+06
P02654	APOC1	0.325	1	1	3	478956	499247	514780	514697	471041	508244	117979	125296	124753	123735	110420	131629	1.30945e+06	1.26629e+06	1.37173e+06	1.3597e+06	1.23211e+06	1.34174e+06
P02655	APOC2	0.564	5	3	5	1.34515e+06	1.32332e+06	1.52258e+06	1.42004e+06	1.27853e+06	1.42899e+06	626060	608180	706472	659913	574128	635778	1.3924e+06	1.31977e+06	1.53177e+06	1.4221e+06	1.27506e+06	1.41184e+06
P02656	APOC3	0.232	2	2	2	613508	519231	739463	783546	548066	536152	104246	87350.6	130189	124691	92879.8	89728.7	316089	284020	395527	392639	311626	296892
P02671	FGA	0.364	28	27	25	5.33911e+06	5.1102e+06	6.20107e+06	5.86854e+06	5.68695e+06	6.43416e+06	4.2488e+06	4.27656e+06	4.6155e+06	4.69943e+06	4.6209e+06	5.24139e+06	3.60903e+06	3.47469e+06	3.85529e+06	4.04358e+06	3.91674e+06	4.37099e+06
P02675	FGB	0.365	9	8	8	229422	214069	245856	252416	252523	259052	403175	387499	439876	440430	445550	455780	312020	307201	334942	355279	352129	368472
P02679	FGG	0.656	20	20	19	6.59695e+06	6.66641e+06	6.26752e+06	7.38158e+06	7.21697e+06	7.99182e+06	4.5331e+06	4.983e+06	5.16183e+06	5.24724e+06	5.0078e+06	5.53214e+06	4.82903e+06	5.06528e+06	5.25256e+06	5.52062e+06	5.15809e+06	5.8207e+06
P02749	APOH	0.452	11	9	10	2.01637e+06	2.02281e+06	2.38679e+06	2.25816e+06	2.21055e+06	2.38195e+06	1.07363e+06	967314	1.23379e+06	1.13098e+06	1.04407e+06	1.15895e+06	955214	864611	1.07997e+06	985085	930467	1.03724e+06
P02750	LRG1	0.101	3	1	1	103223	98023.5	113989	102402	104057	107518	72970	69356.6	74782.5	72844.3	74576.6	72888.2	46152.6	42709.3	48183.6	47789.6	46269.8	47147.6
P02751	FN1	0.291	48	47	44	7.62912e+06	7.45408e+06	8.99804e+06	8.82436e+06	8.56167e+06	9.54845e+06	4.13211e+06	4.03715e+06	5.07242e+06	4.69879e+06	4.70239e+06	5.32935e+06	3.5105e+06	3.39207e+06	4.34128e+06	4.09006e+06	3.99546e+06	4.46165e+06
P02753	RBP4	0.602	8	8	8	4.48977e+06	6.62033e+06	4.94764e+06	5.89879e+06	6.10238e+06	6.84788e+06	6.82719e+06	1.01929e+07	7.9879e+06	9.31914e+06	9.14732e+06	1.01602e+07	8.49246e+06	1.24809e+07	9.75436e+06	1.11147e+07	1.12025e+07	1.2611e+07
P02760	AMBP	0.5	13	11	11	1.10591e+06	1.07847e+06	1.14188e+06	1.21058e+06	1.14388e+06	1.34581e+06	947750	914174	1.00316e+06	1.03524e+06	1.01716e+06	1.09142e+06	792439	788191	859297	868650	834888	929982
P02765	AHSG	0.248	5	5	5	7.06088e+06	6.25756e+06	7.79118e+06	7.31011e+06	7.12596e+06	7.35668e+06	617512	546528	651492	617416	600749	620176	2.0804e+06	1.82655e+06	2.31527e+06	2.10597e+06	2.15652e+06	2.19559e+06
P02766	TTR	0.088		1								13477.4	13188.6	13239.7	13778	13914	14257.3
P02771	AFP	0.736	28	28	30	9.17804e+06	8.36737e+06	9.75143e+06	9.04361e+06	8.97468e+06	1.01227e+07	6.71904e+06	6.14244e+06	7.02015e+06	6.57446e+06	6.60613e+06	7.31659e+06	5.90989e+06	5.41392e+06	6.31489e+06	5.92232e+06	5.88517e+06	6.48939e+06
P02786	TFRC	0.479	34	34	36	1.83236e+07	1.85263e+07	2.13196e+07	2.01575e+07	1.81459e+07	2.1053e+07	6.66944e+06	6.69936e+06	7.3629e+06	7.27817e+06	6.62621e+06	7.42222e+06	1.00631e+07	9.99914e+06	1.23216e+07	1.10612e+07	1.0191e+07	1.16878e+07
P02787	TF	0.64	51	49	50	3.12683e+07	3.01301e+07	3.26794e+07	3.30831e+07	3.27244e+07	3.41085e+07	1.77084e+07	1.69246e+07	1.81239e+07	1.85134e+07	1.85484e+07	1.92614e+07	2.195e+07	2.10856e+07	2.23461e+07	2.31705e+07	2.2857e+07	2.3596e+07
P02788	LTF	0.037	2	2	2	329203	350512	341582	381149	320642	366283	103397	103190	113532	116686	103958	116323	130650	145456	142486	150570	137928	150096
P02792	FTL	0.417	3	6	5	592500	774169	684133	755294	648798	836384	579178	732843	664191	709366	608733	797112	389988	484193	457345	484750	424234	541206
P02794	FTH1	0.109		1	2							5330.88	5372.62	7048.6	5360.35	6098.54	5246.22	32612.4	36045.2	39690.3	38032	32514.7	36942.3
P03928	MT-ATP8	0.294	2	2	2	2.02618e+06	2.14077e+06	2.8461e+06	2.3512e+06	2.0647e+06	2.02479e+06	1.36074e+06	1.37132e+06	1.81183e+06	1.51099e+06	1.16647e+06	1.17894e+06	349743	356806	421423	351928	312310	313869
P03950	ANG	0.177	1		2	38068.5	33098.1	44157.9	37732.8	39068.4	38324.7							55220.8	39221.7	51653.4	45717.3	42487.7	45511.3
P03951	F11	0.186	6	8	11	428913	446573	440308	465661	445362	464124	572242	592905	650796	662338	672374	720865	682162	763031	738464	748040	777088	815764
P04003	C4BPA	0.176	8	6	8	1.69587e+06	1.88879e+06	1.46881e+06	2.22865e+06	2.48052e+06	3.38787e+06	711876	827032	655520	925045	1.02541e+06	1.3339e+06	717326	790786	677041	918130	947887	1.21091e+06
P04004	VTN	0.136	5	4	3	732607	817745	830082	953925	929174	1.07735e+06	234940	288788	253068	315254	300803	326578	433269	482572	472118	553165	547117	605472
P04035	HMGCR	0.012	1			32441.9	35713.3	37717.8	37227.8	38089.5	38746.9
P04040	CAT	0.71	33	31	29	2.66095e+07	2.59414e+07	2.77555e+07	2.83936e+07	2.70312e+07	2.7294e+07	1.1052e+07	1.12113e+07	1.19693e+07	1.19645e+07	1.15093e+07	1.17772e+07	1.0446e+07	1.03212e+07	1.09456e+07	1.1115e+07	1.0831e+07	1.10289e+07
P04062	GBA	0.228	10	10	9	1.1889e+06	1.19115e+06	1.28802e+06	1.27174e+06	1.19584e+06	1.2874e+06	1.12661e+06	1.23077e+06	1.22184e+06	1.17387e+06	1.1623e+06	1.16368e+06	917867	949399	1.02188e+06	928649	926497	966883
P04066	FUCA1	0.124	8	3	7	1.20243e+06	1.10621e+06	1.36728e+06	1.21961e+06	1.24518e+06	1.30138e+06	174605	167342	201780	183262	188708	195722	498725	499151	568890	522542	544184	541120
P04070	PROC	0.137	5	6	5	217019	213462	254952	237921	245655	242164	812007	748309	943664	868229	850298	821976	496779	465120	592644	524527	536493	522566
P04075	ALDOA	0.923	43	42	42	1.66152e+08	1.64407e+08	1.51999e+08	1.43493e+08	1.54516e+08	1.28475e+08	8.82853e+07	9.12647e+07	8.42503e+07	7.96987e+07	8.65733e+07	7.11772e+07	8.99141e+07	9.01464e+07	8.4251e+07	7.92344e+07	8.47918e+07	7.15385e+07
P04080	CSTB	0.551	5	5	5	1.73019e+06	1.82177e+06	1.38645e+06	1.46666e+06	1.60989e+06	1.37117e+06	869223	903820	717132	749771	811529	704523	794726	828341	650775	692874	748322	655213
P04083	ANXA1	0.159	2	3	3	76925.7	73349.7	69317	75759.4	76514.1	74818	61091.6	56644.6	61515.3	58343.2	59729.9	60324.2	72047.2	67027.2	71420.6	77313.9	75661.9	74119.2
P04114	APOB	0.472	189	174	187	7.31368e+07	7.18065e+07	8.20704e+07	7.52165e+07	7.91227e+07	8.33282e+07	3.28732e+07	3.18036e+07	3.69916e+07	3.38326e+07	3.52466e+07	3.71267e+07	4.28835e+07	4.18634e+07	4.86237e+07	4.38472e+07	4.62761e+07	4.90808e+07
P04156	PRNP	0.119	2	3	1	78046.9	79325	110243	90200.2	85234	97148.6	142544	156036	209662	176623	167571	188961	153143	166212	245584	186629	187159	192622
P04179	SOD2	0.707	11	12	11	4.56661e+07	4.41581e+07	5.24122e+07	4.92582e+07	4.79816e+07	4.68938e+07	9.40671e+06	8.88767e+06	9.52101e+06	1.00592e+07	9.9357e+06	9.81792e+06	2.97472e+07	2.85023e+07	3.08633e+07	3.23375e+07	3.13671e+07	3.02577e+07
P04181	OAT	0.563	21	21	23	1.80486e+07	1.75057e+07	1.99918e+07	1.82987e+07	1.85762e+07	1.96858e+07	1.21119e+07	1.16422e+07	1.37177e+07	1.2699e+07	1.30476e+07	1.43657e+07	1.4019e+07	1.35293e+07	1.57871e+07	1.44923e+07	1.50445e+07	1.71652e+07
P04183	TK1	0.389	5	6	9	794043	798364	842139	724375	731073	669423	767668	758677	819305	696955	716714	674449	683255	679367	736901	626373	658704	622269
P04217	A1BG	0.093	2	1	2	53980.9	51834.6	67824	60640.1	56254.7	57733.3	35967.1	39384.7	39988	40221.8	40973.3	43323.4	53413.4	61838.5	55536.5	64907.1	67586.1	85754.8
P04233	CD74	0.179	3	4	4	325074	334778	386839	342061	342140	399079	281203	284722	338480	298201	313240	360974	208945	220991	247958	223412	224157	248695
P04406	GAPDH	0.818	42	42	38	3.51138e+08	3.58455e+08	3.03884e+08	3.03157e+08	3.25505e+08	2.80568e+08	1.34882e+08	1.39153e+08	1.22262e+08	1.18459e+08	1.28009e+08	1.08906e+08	1.81296e+08	1.8703e+08	1.58379e+08	1.59315e+08	1.70534e+08	1.4674e+08
P04424	ASL	0.353	13	13	15	3.06319e+06	3.13365e+06	2.87178e+06	2.74555e+06	2.94018e+06	2.54762e+06	2.00163e+06	2.03144e+06	1.87065e+06	1.82174e+06	2.00357e+06	1.79216e+06	2.98708e+06	3.06855e+06	2.726e+06	2.7034e+06	2.88604e+06	2.59292e+06
P04439	HLA-A	0.252	9	6	7	3.88419e+06	3.84614e+06	4.5834e+06	3.98173e+06	4.00778e+06	4.23795e+06	862354	837644	1.04208e+06	888803	912381	1.01284e+06	2.13949e+06	2.04547e+06	2.46662e+06	2.1369e+06	2.16902e+06	2.23597e+06
P04626	ERBB2	0.014			2													100351	104487	126526	103489	106634	113161
P04632	CAPNS1	0.433	10	7	9	2.96451e+06	2.92102e+06	2.96565e+06	2.48073e+06	2.84107e+06	2.47714e+06	1.09357e+06	1.09633e+06	1.11392e+06	943402	1.0507e+06	971994	1.09235e+06	1.06391e+06	1.11279e+06	966759	1.07081e+06	996231
P04792	HSPB1	0.541	6	11	8	1.56902e+06	1.45153e+06	1.57883e+06	1.48174e+06	1.41458e+06	1.45557e+06	1.73038e+06	1.59103e+06	1.74201e+06	1.63953e+06	1.56447e+06	1.54558e+06	890698	851040	959129	894498	895856	951599
P04843	RPN1	0.684	45	42	44	4.43042e+07	4.2597e+07	4.89378e+07	4.66439e+07	4.55408e+07	4.77264e+07	2.10247e+07	2.05066e+07	2.36388e+07	2.22215e+07	2.18338e+07	2.30218e+07	2.57399e+07	2.49241e+07	2.95542e+07	2.71958e+07	2.72846e+07	2.81619e+07
P04844	RPN2	0.434	20	17	18	6.87929e+06	6.61098e+06	8.68585e+06	6.90307e+06	7.53345e+06	8.85043e+06	4.73092e+06	4.09666e+06	5.89066e+06	4.64334e+06	4.93394e+06	5.79891e+06	4.22351e+06	3.79669e+06	5.28938e+06	4.22543e+06	4.4726e+06	5.37684e+06
P04899	GNAI2	0.411	10	6	10	1.27698e+06	1.13659e+06	1.37304e+06	1.3053e+06	1.24743e+06	1.29267e+06	1.44491e+06	1.29635e+06	1.7628e+06	1.39668e+06	1.23518e+06	1.24817e+06	1.33205e+06	1.19946e+06	1.49945e+06	1.32189e+06	1.24255e+06	1.26122e+06
P04920	SLC4A2	0.014			2													39451.2	32265	41176.5	36956.6	36567.3	37060.6
P05023	ATP1A1	0.427	48	53	46	4.26663e+07	4.14102e+07	4.34692e+07	4.46386e+07	4.39657e+07	4.4602e+07	2.24048e+07	2.19561e+07	2.43205e+07	2.37766e+07	2.3525e+07	2.3728e+07	2.54151e+07	2.47517e+07	2.76596e+07	2.6889e+07	2.6307e+07	2.67463e+07
P05026	ATP1B1	0.535	20	22	19	2.16258e+07	2.06477e+07	2.25647e+07	2.28965e+07	2.23263e+07	2.29281e+07	8.98419e+06	9.00018e+06	9.20931e+06	9.72887e+06	9.53121e+06	9.69136e+06	1.00378e+07	9.52921e+06	1.02799e+07	1.06642e+07	1.04417e+07	1.05621e+07
P05067	APP	0.091	3	5	5	546744	548152	530488	609768	609217	591787	189752	186382	226619	203118	211026	207927	259553	279000	284534	288641	302197	286467
P05091	ALDH2	0.607	28	23	29	3.35684e+07	3.37284e+07	3.55066e+07	3.44092e+07	3.46082e+07	3.3439e+07	9.20236e+06	9.13877e+06	9.89246e+06	9.51399e+06	9.39317e+06	9.06602e+06	1.47136e+07	1.48901e+07	1.66112e+07	1.49408e+07	1.5039e+07	1.45894e+07
P05107	ITGB2	0.15	8	5	7	342643	334465	358325	344875	352264	345336	212362	230243	259478	205757	235361	238592	239453	237196	308095	248216	264983	276639
P05114	HMGN1	0.55	6	7	7	4.2578e+06	4.54753e+06	4.94212e+06	5.33618e+06	4.9492e+06	6.48754e+06	3.28773e+06	3.38218e+06	3.63596e+06	4.08442e+06	3.803e+06	4.92288e+06	3.21255e+06	3.33696e+06	3.70061e+06	4.04916e+06	3.79089e+06	4.90099e+06
P05121	SERPINE1	0.294	7	5	8	432053	383349	429393	431015	457040	428977	276506	257451	269166	284702	305155	275659	555380	519834	572996	594022	613633	568077
P05141	SLC25A5	0.295	12	13	15	4.22093e+07	4.04918e+07	4.33872e+07	4.28475e+07	4.09941e+07	4.27216e+07	1.02249e+07	9.7995e+06	7.07588e+06	1.05775e+07	1.01118e+07	1.03253e+07	1.20557e+07	1.15302e+07	1.13733e+07	1.24074e+07	1.17962e+07	1.19069e+07
P05154	SERPINA5	0.067	3	2	2	180992	160189	208851	188745	188414	214192	104385	95096.9	114648	115860	110135	130900	101338	89971.3	118914	107545	107154	120035
P05155	SERPING1	0.016	1			61074	59373.6	70713.8	66753.1	71753.6	72339.3
P05156	CFI	0.235	9	12	11	670431	688903	723953	741849	724165	814830	867734	920213	985162	969129	957735	1.02096e+06	878959	912310	986234	958805	956151	1.0188e+06
P05161	ISG15	0.212	3		4	154267	151171	159028	145686	147860	158754							274183	271776	292864	258870	268849	275893
P05165	PCCA	0.35	18	18	19	3.33241e+06	3.28061e+06	3.64204e+06	3.5457e+06	3.44367e+06	3.50603e+06	2.3677e+06	2.39753e+06	2.57168e+06	2.5454e+06	2.55664e+06	2.41571e+06	2.66417e+06	2.60957e+06	2.92118e+06	2.76768e+06	2.80782e+06	2.64302e+06
P05166	PCCB	0.438	15	15	17	1.88891e+06	1.94774e+06	2.18666e+06	1.99536e+06	2.02726e+06	1.97619e+06	1.31278e+06	1.29088e+06	1.42094e+06	1.37587e+06	1.38664e+06	1.38917e+06	1.18596e+06	1.15813e+06	1.29567e+06	1.2416e+06	1.22379e+06	1.19844e+06
P05198	EIF2S1	0.524	9	8	7	886551	854888	813061	867454	902403	1.04715e+06	523721	523870	465680	533948	507326	637002	701925	668922	603115	710125	691729	830890
P05204	HMGN2	0.678	7	9	6	9.91934e+06	1.11398e+07	1.29458e+07	1.50776e+07	1.33743e+07	2.04472e+07	2.31175e+06	2.61496e+06	3.13288e+06	3.32312e+06	2.99867e+06	4.53255e+06	3.58476e+06	4.17242e+06	4.9063e+06	5.72636e+06	5.14531e+06	7.67662e+06
P05362	ICAM1	0.506	22	23	21	1.75566e+07	1.82124e+07	2.11115e+07	2.05786e+07	1.88411e+07	1.91284e+07	6.91061e+06	7.19806e+06	8.04142e+06	7.91727e+06	7.26508e+06	7.62597e+06	7.95308e+06	8.19389e+06	9.56086e+06	9.06125e+06	8.41398e+06	8.68428e+06
P05386	RPLP1	0.14	1		1	872284	893731	923763	851250	866936	947430							1.05993e+06	1.04595e+06	1.08937e+06	1.00798e+06	1.0198e+06	1.17657e+06
P05387	RPLP2	0.913	7	8	7	9.61025e+06	1.03662e+07	9.7744e+06	9.23155e+06	9.72433e+06	1.01695e+07	2.34174e+06	2.40578e+06	2.20315e+06	2.25435e+06	2.36278e+06	2.50663e+06	2.1502e+06	2.26704e+06	1.97895e+06	2.16034e+06	2.12012e+06	2.26445e+06
P05388	RPLP0	0.05	3	3	3	3.09058e+06	2.97979e+06	2.72792e+06	2.7172e+06	2.83671e+06	3.094e+06	681056	709591	591346	641792	665225	728946	494590	482167	457313	471025	466297	532652
P05412	JUN	0.088	1	1	2	8941.12	10712.6	11083.8	11106.5	10416.4	10869.3	12183.1	12570.2	14198.9	12779.2	12096.9	11689.4	24714.5	27361.5	28902.8	27266.8	26292.5	22281.3
P05413	FABP3	0.406	3	5	4	518708	496079	396905	431225	460591	422957	443134	424258	334087	386515	398520	369132	533647	528880	375226	454125	464481	433832
P05423	POLR3D	0.025		1	1							7497.91	7872.82	11028.6	8904.27	7670.48	7262.08	16888.6	16353.2	22106.6	17670.2	15994.1	16313.2
P05455	SSB	0.652	28	32	27	2.09186e+07	2.04129e+07	2.10569e+07	2.15529e+07	2.03497e+07	2.01201e+07	1.50627e+07	1.499e+07	1.57814e+07	1.59875e+07	1.47498e+07	1.47079e+07	1.50708e+07	1.54204e+07	1.56943e+07	1.62643e+07	1.51283e+07	1.49832e+07
P05543	SERPINA7	0.239	5	3	5	242339	231605	251290	251939	256825	277063	186388	167997	181657	200556	197817	219788	273732	245246	328326	274126	289345	311665
P05546	SERPIND1	0.174	7	5	8	621136	528649	679085	643025	631595	632096	343124	298050	346916	346863	358488	351781	572675	491515	646327	588109	602805	611010
P05556	ITGB1	0.407	35	40	33	2.74658e+07	2.83013e+07	3.01758e+07	3.06031e+07	2.90874e+07	2.94282e+07	9.34893e+06	9.88554e+06	1.04536e+07	1.04733e+07	9.88658e+06	1.00959e+07	1.47005e+07	1.51458e+07	1.62155e+07	1.5939e+07	1.54558e+07	1.54054e+07
P05981	HPN	0.192	3	3	4	357318	329091	391108	402043	379079	344012	250518	222955	296436	241369	261193	237319	87486	84164.2	91833.5	94780.6	99903.6	103301
P06132	UROD	0.406	9	11	8	1.11191e+06	1.06948e+06	1.19283e+06	958184	1.06401e+06	948846	1.09754e+06	1.04259e+06	1.04793e+06	947226	1.04609e+06	970393	1.10975e+06	1.07293e+06	1.21314e+06	966836	1.05593e+06	986094
P06133	UGT2B4	0.019			1													67767.8	72498.2	80059.5	73905.1	73906.3	80733.7
P06213	INSR	0.03	3	2		86453.7	85327.3	85591.1	90963.8	104238	102036	27149.1	26024.2	27035	26631	31998.8	30888.8
P06280	GLA	0.063			2													36280.2	39166	37328.8	39466.7	38670.6	40873
P06307	CCK	0.078	1	1		9205.65	36957.2	5739.91	15260.2	13585.9	10627.3	3273.12	11058.2	3017.13	3677.59	5431.92	3231.79
P06396	GSN	0.28	18	15	17	4.7799e+06	4.33871e+06	4.58899e+06	4.51724e+06	4.23835e+06	4.07461e+06	1.39136e+06	1.30321e+06	1.31707e+06	1.31967e+06	1.32539e+06	1.20143e+06	2.14129e+06	1.96293e+06	2.0551e+06	2.01408e+06	2.01085e+06	1.86401e+06
P06400	RB1	0.085	3	6	4	93818.8	90156	96245.9	92613.4	85630.2	85577.6	191870	175394	185261	174639	177451	174376	126544	112488	130520	120231	124389	119130
P06454	PTMA	0.234	6	6	6	1.03314e+07	9.70147e+06	8.44667e+06	8.92704e+06	9.06781e+06	7.72017e+06	2.56874e+06	2.47205e+06	2.83223e+06	2.42626e+06	2.40831e+06	2.36189e+06	3.97114e+06	3.7372e+06	4.22984e+06	3.67196e+06	3.63287e+06	3.43248e+06
P06493	CDK1	0.279	6	5	7	233012	221433	255762	225139	222618	246121	232543	223499	230573	227389	212325	221972	214341	208581	211928	212106	199466	207611
P06576	ATP5F1B	0.766	40	40	42	9.02184e+07	8.90948e+07	8.81679e+07	9.78959e+07	9.44955e+07	9.92495e+07	2.74599e+07	2.78888e+07	2.86681e+07	2.99763e+07	2.96469e+07	3.157e+07	4.01096e+07	3.99778e+07	4.45896e+07	4.3789e+07	4.32317e+07	4.51119e+07
P06681	C2	0.16	8	4	8	384246	405364	485942	415924	419828	470915	258413	261235	288621	280096	281480	302300	449126	458724	486091	464261	455211	488518
P06703	S100A6	0.356	6	7	6	6.76143e+06	5.09051e+06	5.73887e+06	7.15717e+06	6.218e+06	6.37355e+06	3.56214e+06	2.58022e+06	2.78767e+06	3.92655e+06	3.2809e+06	3.4804e+06	6.53588e+06	5.01599e+06	5.79231e+06	7.08538e+06	6.15094e+06	6.49743e+06
P06730	EIF4E	0.373	9	8	8	4.87144e+06	4.99842e+06	4.39488e+06	4.31741e+06	4.50534e+06	3.71673e+06	4.22136e+06	4.32783e+06	3.60905e+06	3.84212e+06	3.86283e+06	3.35285e+06	4.8877e+06	4.97956e+06	4.02861e+06	4.56376e+06	4.58159e+06	3.88823e+06
P06731	CEACAM5	0.024			2													158919	136019	136246	148769	152270	145573
P06733	ENO1	0.675	29	28	27	5.55778e+07	6.92781e+07	5.51138e+07	6.20447e+07	5.6858e+07	6.13438e+07	2.60653e+07	3.17371e+07	2.55961e+07	2.84986e+07	2.5779e+07	2.73305e+07	1.7186e+07	2.09488e+07	1.60211e+07	1.90154e+07	1.73263e+07	1.87104e+07
P06737	PYGL	0.519	40	34	35	1.28308e+07	1.18413e+07	1.30467e+07	1.13838e+07	1.19934e+07	1.07435e+07	4.78498e+06	4.62312e+06	5.0754e+06	4.34432e+06	4.48513e+06	4.05207e+06	6.37888e+06	6.03167e+06	6.70689e+06	5.57209e+06	6.04667e+06	5.3791e+06
P06744	GPI	0.609	32	33	31	5.29744e+07	4.90374e+07	4.49575e+07	4.48186e+07	4.98771e+07	4.38057e+07	1.49301e+07	1.38235e+07	1.40283e+07	1.27852e+07	1.37625e+07	1.28149e+07	1.78983e+07	1.69905e+07	1.64962e+07	1.55437e+07	1.65279e+07	1.49565e+07
P06748	NPM1	0.605	19	21	21	5.79876e+07	5.78229e+07	5.00816e+07	5.17745e+07	5.58102e+07	6.32364e+07	3.23072e+07	3.22126e+07	3.04074e+07	2.80805e+07	3.13254e+07	3.50161e+07	2.41913e+07	2.55929e+07	2.06177e+07	2.27734e+07	2.43305e+07	2.68909e+07
P06753	TPM3	0.467	25	25	24	5.09251e+07	5.19034e+07	5.05365e+07	4.76245e+07	4.56831e+07	3.86587e+07	3.0184e+07	2.96385e+07	2.70292e+07	2.8053e+07	2.67104e+07	2.27574e+07	3.61793e+07	3.69875e+07	3.36735e+07	3.42495e+07	3.30038e+07	2.80006e+07
P06756	ITGAV	0.337	24	24	29	4.55075e+06	4.4993e+06	5.36709e+06	4.999e+06	4.78699e+06	4.94217e+06	2.20432e+06	2.23536e+06	2.75867e+06	2.46204e+06	2.33115e+06	2.38211e+06	3.24566e+06	3.23531e+06	3.84132e+06	3.50816e+06	3.43773e+06	3.53758e+06
P06865	HEXA	0.327	15	19	15	2.06956e+06	1.93208e+06	2.537e+06	2.06311e+06	2.13376e+06	2.22228e+06	2.71893e+06	2.5874e+06	2.64606e+06	2.66204e+06	2.77106e+06	2.72022e+06	4.21732e+06	4.00326e+06	4.3799e+06	4.35476e+06	4.35965e+06	4.11751e+06
P07093	SERPINE2	0.085	4	2		231765	246114	237922	270861	262500	321493	69855.5	72710.8	82981.9	82125.1	75780.3	81097.2
P07099	EPHX1	0.505	30	26	25	2.1943e+07	1.86466e+07	2.27629e+07	2.17647e+07	2.18344e+07	2.37402e+07	6.27172e+06	5.67544e+06	7.52533e+06	6.44975e+06	6.52488e+06	7.10412e+06	9.35393e+06	7.70496e+06	1.04967e+07	9.21809e+06	9.69551e+06	1.03277e+07
P07108	DBI	0.529	4	3	3	213420	217466	136491	190003	187125	164405	184348	183061	105866	154979	148662	133045	442374	443689	301128	370182	368993	340752
P07148	FABP1	0.764	10	8	9	2.65848e+07	2.34058e+07	2.00342e+07	2.1558e+07	2.31015e+07	1.87668e+07	5.72638e+06	5.00835e+06	4.60086e+06	4.56264e+06	5.03304e+06	4.19962e+06	7.55104e+06	6.92342e+06	5.75905e+06	6.16071e+06	6.92457e+06	5.70987e+06
P07195	LDHB	0.281	8	9	8	3.59938e+06	3.60966e+06	4.29843e+06	3.35023e+06	3.51887e+06	3.09468e+06	1.60961e+06	1.49961e+06	1.9135e+06	1.47548e+06	1.57706e+06	1.46342e+06	4.62594e+06	4.29066e+06	5.4757e+06	3.93012e+06	4.42983e+06	3.8688e+06
P07203	GPX1	0.335	4	4	4	294133	317978	277569	290011	295586	280876	279728	293861	283238	313115	282286	313374	279471	295509	242412	262006	277580	256162
P07205	PGK2	0.118	4	4	4	6.33303e+06	5.46646e+06	4.83285e+06	5.33328e+06	5.24143e+06	4.41885e+06	2.03595e+06	1.83292e+06	1.52328e+06	1.83352e+06	1.79697e+06	1.52598e+06	1.90251e+06	1.71568e+06	1.59581e+06	1.71736e+06	1.68263e+06	1.52621e+06
P07225	PROS1	0.197	4	7	8	97625.3	95167	102786	99881.4	98694.1	100472	604510	610301	672957	637010	624437	679258	347981	350139	430606	361208	373731	386567
P07237	P4HB	0.87	52	52	53	5.12092e+08	5.08881e+08	5.59824e+08	5.50925e+08	5.33387e+08	5.37698e+08	2.59454e+08	2.59378e+08	2.88684e+08	2.8425e+08	2.68348e+08	2.77198e+08	3.4381e+08	3.47604e+08	3.64155e+08	3.7501e+08	3.58117e+08	3.63969e+08
P07305	H1-0	0.247	6	4	5	538164	627374	663418	866028	927261	1.58612e+06	597815	685533	778542	974517	1.08767e+06	1.81355e+06	778448	919261	901006	1.2466e+06	1.39895e+06	2.25924e+06
P07306	ASGR1	0.619	16	17	16	9.64788e+06	1.03118e+07	1.3298e+07	1.3146e+07	1.15837e+07	1.22297e+07	5.96243e+06	6.33211e+06	8.09812e+06	8.18478e+06	7.21152e+06	7.62156e+06	6.03188e+06	6.70878e+06	8.30725e+06	8.14167e+06	7.33728e+06	7.78447e+06
P07307	ASGR2	0.514	10	11	12	6.38255e+06	6.677e+06	8.36329e+06	7.87271e+06	7.55714e+06	8.65495e+06	3.45125e+06	3.65462e+06	4.25598e+06	4.06367e+06	3.88315e+06	4.43868e+06	2.78771e+06	2.99325e+06	3.85761e+06	3.72e+06	3.4433e+06	4.21582e+06
P07311	ACYP1	0.202	1	1	2	218332	203354	177054	185246	195010	153514	187584	173702	155907	180880	167521	142177	143064	134550	132453	122069	135320	112328
P07355	ANXA2	0.08	1	2	2	103387	103488	131940	90969.7	102749	97064.4	11692.3	9519.83	12085.2	10347.4	10612.6	8757.11	23331.2	23649.4	26717	21785.1	25686.1	18547.4
P07357	C8A	0.055	1	2	1	42573.3	43732.7	47953.5	47036.8	47817.1	49261.2	48180.2	49299.1	49893.2	51620.6	49786.7	55913.2	12376.1	11291.8	18128.7	14323.9	14849.6	15626.3
P07384	CAPN1	0.381	20	14	19	4.44213e+06	4.43258e+06	4.63157e+06	3.85426e+06	4.21572e+06	3.94059e+06	1.94132e+06	1.9293e+06	1.89004e+06	1.664e+06	1.81971e+06	1.62599e+06	3.04811e+06	3.057e+06	3.07191e+06	2.7104e+06	2.91725e+06	2.72193e+06
P07437	TUBB	0.171	7	8	6	1.45315e+07	1.62174e+07	1.14097e+07	1.28986e+07	1.38123e+07	1.09766e+07	3.75549e+06	4.92345e+06	2.78898e+06	3.74946e+06	4.04549e+06	3.44533e+06	2.49972e+06	3.33394e+06	1.92172e+06	2.60766e+06	2.7443e+06	2.20339e+06
P07438	MT1B	0.131	1	1	1	36011.6	42446.5	49768.5	40508.2	42779.8	49767.2	29688.3	36283.8	38175	35391	34011.5	38529.6	35103.1	41156.6	40771.8	38211.8	39597.3	44027.5
P07602	PSAP	0.504	20	19	22	2.7825e+07	2.65642e+07	3.25219e+07	3.56937e+07	2.61653e+07	2.52656e+07	8.02662e+06	7.76369e+06	9.3506e+06	9.57511e+06	7.70857e+06	8.14747e+06	1.03537e+07	9.80061e+06	1.20461e+07	1.24701e+07	9.88097e+06	1.0499e+07
P07686	HEXB	0.412	22	24	24	1.83125e+07	1.82759e+07	1.89433e+07	1.9184e+07	1.88577e+07	1.76366e+07	4.39108e+06	4.34042e+06	4.79121e+06	4.66928e+06	4.56426e+06	4.30872e+06	9.60849e+06	9.5263e+06	1.0362e+07	1.00555e+07	9.81506e+06	9.3375e+06
P07711	CTSL	0.111	2	2	1	77043	77966.4	99019.7	83671.2	81021	88562.6	44472.1	50118.1	48850	54247.4	51287	56023.1	13658.9	15538.2	18184.9	15955.2	17869.8	20630.2
P07737	PFN1	0.757	16	16	15	5.23553e+07	5.04199e+07	4.17521e+07	4.57314e+07	4.56832e+07	3.97834e+07	2.91053e+07	2.8353e+07	2.05499e+07	2.61259e+07	2.52966e+07	2.21928e+07	4.14845e+07	3.96906e+07	2.78203e+07	3.73724e+07	3.52502e+07	3.12731e+07
P07741	APRT	0.883	14	13	14	1.20246e+07	1.14369e+07	1.14932e+07	9.92011e+06	1.06181e+07	9.21218e+06	2.56209e+06	2.55647e+06	2.3995e+06	2.29176e+06	2.38404e+06	2.0467e+06	9.04235e+06	8.51849e+06	8.80567e+06	7.27255e+06	8.01904e+06	6.78148e+06
P07814	EPRS1	0.288	32	21	24	2.41854e+06	2.20476e+06	2.23174e+06	2.08246e+06	2.16427e+06	2.25863e+06	1.09103e+06	999720	980845	953844	961152	1.00135e+06	1.34496e+06	1.25732e+06	1.23276e+06	1.2106e+06	1.22039e+06	1.22509e+06
P07858	CTSB	0.481	19	18	17	1.56465e+07	1.73673e+07	1.50255e+07	1.73209e+07	1.65248e+07	1.55452e+07	3.89958e+06	4.12646e+06	3.94565e+06	4.26898e+06	4.17385e+06	3.91688e+06	9.98324e+06	1.009e+07	9.46559e+06	1.08841e+07	1.05145e+07	9.97838e+06
P07900	HSP90AA1	0.738	66	64	59	1.14964e+08	9.90858e+07	1.02684e+08	1.00637e+08	9.5578e+07	9.33179e+07	4.46084e+07	3.8799e+07	4.48086e+07	3.91132e+07	3.78351e+07	3.66686e+07	4.87126e+07	4.54065e+07	4.79669e+07	4.43468e+07	4.15376e+07	3.99991e+07
P07902	GALT	0.116	3	2	1	188515	178132	211567	172731	172567	166433	121360	120976	111112	113960	115316	103644	54987.7	52578.5	50267.3	50323.1	47244.6	43541.8
P07910	HNRNPC	0.51	12	16	16	2.01258e+06	2.91031e+06	1.9932e+06	2.60392e+06	3.88498e+06	4.95617e+06	2.42799e+06	3.36069e+06	2.62205e+06	3.13322e+06	4.41718e+06	5.62282e+06	2.26136e+06	3.10704e+06	2.47543e+06	3.106e+06	4.0676e+06	5.33962e+06
P07919	UQCRH	0.462	5	5	4	2.09592e+06	2.32758e+06	3.42908e+06	3.28611e+06	2.45677e+06	2.86768e+06	2.34464e+06	2.72042e+06	4.17255e+06	4.03019e+06	3.13216e+06	4.7878e+06	1.57682e+06	2.00756e+06	3.32802e+06	3.09367e+06	2.21085e+06	3.12512e+06
P07942	LAMB1	0.311	41	46	46	8.05769e+06	8.50777e+06	8.96983e+06	8.93314e+06	8.78623e+06	9.47237e+06	6.19622e+06	6.54021e+06	6.65656e+06	6.93002e+06	6.94465e+06	7.41292e+06	5.38526e+06	5.68144e+06	6.01592e+06	6.06899e+06	6.04137e+06	6.47567e+06
P07947	YES1	0.12	5	2	4	963695	774619	973133	782981	871970	829832	190683	169176	219447	174809	177140	182098	226489	197824	252547	202900	217672	209587
P07948	LYN	0.021	1			11916.4	11320.2	14963	13943.4	15332.2	17484.4
P07951	TPM2	0.246	9	7	8	5.84662e+06	6.35334e+06	4.42894e+06	5.58747e+06	5.53227e+06	4.24779e+06	1.19671e+06	1.28708e+06	909273	1.18191e+06	1.12843e+06	909110	3.08877e+06	3.11706e+06	2.32733e+06	2.86717e+06	2.71289e+06	2.29654e+06
P07954	FH	0.473	17	18	19	9.47795e+06	9.17284e+06	9.10298e+06	9.61265e+06	9.19937e+06	8.92339e+06	4.38004e+06	4.2691e+06	4.22157e+06	4.42517e+06	4.26384e+06	4.16364e+06	5.06303e+06	4.92016e+06	4.88663e+06	5.06293e+06	4.94678e+06	4.81731e+06
P07996	THBS1	0.152	10	7	7	249742	250476	288898	282602	272947	267298	207132	210053	265997	225587	223755	230421	204465	219600	257295	216536	232032	225869
P08034	GJB1	0.039		1								38336.6	38217.3	38424.1	38290.3	36593.4	38195.2
P08047	SP1	0.104	6	4	4	493433	478176	460841	542557	496500	509376	244403	251046	301736	270474	259484	274472	168679	166119	229488	195658	175474	185383
P08069	IGF1R	0.035	4	2	3	114846	118471	118431	136295	138853	147296	40180.9	40592	34601.6	43944.8	44568.6	49407.8	58858.6	64295.3	72625.7	73498.6	72219.2	78880.7
P08133	ANXA6	0.438	21	25	26	2.41342e+06	2.15491e+06	1.96494e+06	2.38705e+06	2.46767e+06	2.13341e+06	1.31626e+06	1.18542e+06	1.10579e+06	1.31176e+06	1.35455e+06	1.1901e+06	2.60207e+06	2.33268e+06	2.36268e+06	2.54394e+06	2.64646e+06	2.29185e+06
P08134	RHOC	0.264	3	8	5	928577	906242	734377	724631	751914	578534	325981	308351	250396	294220	285958	263737	293558	270756	215026	258865	247288	212697
P08138	NGFR	0.096	2	3	2	45210.6	63713.9	58152.3	50353.6	51312.9	94441.1	70859.2	70655.9	93547	73780	74921.5	75103.3	56006.8	54551.6	87096.6	58194.1	60684.1	52406.2
P08174	CD55	0.207	3	4	6	250903	280004	302523	313015	331994	314908	168035	188829	223304	197812	207701	201806	270765	307472	331589	320659	341530	324498
P08183	ABCB1	0.165	16	11	11	1.08713e+06	979100	1.10157e+06	1.04873e+06	1.06223e+06	1.20987e+06	492965	442878	505536	481165	502664	583324	613036	571338	635871	612501	631961	696393
P08185	SERPINA6	0.037	2	2	2	243261	220367	263970	242544	249902	269052	139390	135279	138837	137516	139017	151305	250371	243493	280549	256520	275629	277259
P08195	SLC3A2	0.489	29	29	30	3.33517e+07	3.27116e+07	3.6447e+07	3.53545e+07	3.39947e+07	3.62323e+07	2.05366e+07	1.97785e+07	2.69829e+07	2.16661e+07	2.12667e+07	2.5466e+07	1.89748e+07	1.89652e+07	2.2966e+07	2.04392e+07	2.01679e+07	2.25569e+07
P08236	GUSB	0.171	6	5	10	1.10961e+06	1.02094e+06	1.30501e+06	1.20039e+06	1.20861e+06	1.1521e+06	767895	701031	845562	795390	814052	786432	966710	895130	1.12203e+06	1.02596e+06	1.0591e+06	1.02999e+06
P08237	PFKM	0.022	1	1	2	214402	208504	213993	207029	221706	213785	32384.9	31210.9	36703.8	32180.3	35056.4	34471.8	200285	188135	205994	193790	201938	197219
P08238	HSP90AB1	0.475	44	42	41	6.98428e+07	6.11047e+07	6.74927e+07	6.01736e+07	5.9065e+07	5.77333e+07	2.48329e+07	2.12213e+07	2.25056e+07	2.1574e+07	2.06296e+07	1.97662e+07	3.28784e+07	2.86569e+07	2.8732e+07	2.83261e+07	2.7039e+07	2.58524e+07
P08240	SRPRA	0.089	4	5	3	781010	798860	906246	853794	928662	1.15343e+06	406936	428760	484351	417776	536285	651041	118180	111625	141661	118551	134605	154268
P08243	ASNS	0.349	18	16	18	3.9474e+06	3.77292e+06	3.77756e+06	3.62336e+06	3.59853e+06	3.58578e+06	1.62651e+06	1.66614e+06	1.47907e+06	1.51674e+06	1.54941e+06	1.46554e+06	2.57922e+06	2.5127e+06	2.50806e+06	2.39916e+06	2.39473e+06	2.41698e+06
P08247	SYP	0.022	1	1	1	309280	288330	363535	310791	295106	278874	342315	309163	392377	347514	334469	310509	469317	435392	536237	473271	478964	435986
P08254	MMP3	0.017	1			11003.9	15592.1	19132.5	12671.6	12251.2	12764.8
P08263	GSTA1	0.063	1	1	2	51686.9	46467.6	46771	45045.3	43815	41143.8	193042	184597	189048	205256	198293	214103	241367	196488	188185	209286	188229	181283
P08319	ADH4	0.371	11	12	10	2.76542e+06	3.25291e+06	2.55146e+06	2.67806e+06	2.86799e+06	2.45747e+06	2.83867e+06	3.28797e+06	2.70468e+06	2.65889e+06	2.91655e+06	2.47589e+06	2.51685e+06	2.98509e+06	2.50386e+06	2.32139e+06	2.61474e+06	2.19232e+06
P08397	HMBS	0.465	14	10	10	1.50273e+06	1.57407e+06	1.60596e+06	1.39742e+06	1.44489e+06	1.36649e+06	843750	870544	850562	772351	822292	780111	953561	1.02409e+06	978619	882177	942786	848217
P08559	PDHA1	0.385	12	8	12	1.23171e+06	1.24128e+06	1.19661e+06	1.28774e+06	1.25216e+06	1.17913e+06	814678	781249	774911	830954	812199	779700	964809	969688	1.08125e+06	1.05414e+06	1.02133e+06	994456
P08571	CD14	0.043		1	1							27475.3	28130.9	34652.5	34271.4	30925.9	34719.6	22342.6	25303.1	31644.9	25047.6	29858.8	29002.1
P08574	CYC1	0.425	8	8	9	2.11241e+06	2.01932e+06	2.51828e+06	2.15363e+06	2.22776e+06	2.28605e+06	575298	560816	636788	559582	608133	613712	1.32903e+06	1.72643e+06	1.61935e+06	1.46307e+06	1.47712e+06	1.45407e+06
P08579	SNRPB2	0.302	7	5	5	1.07262e+06	1.05121e+06	1.08208e+06	1.07759e+06	1.04186e+06	1.00483e+06	899748	839671	960817	919057	835970	878926	680370	617601	642762	627475	608822	609642
P08581	MET	0.027	2	1	3	19445.8	18734.8	24988.3	23308.1	22808.2	23275.1	12830.6	12212.6	15149.5	15024.6	14682.2	18079.5	58406.9	56845.7	78230.8	69478.1	69988.6	72397.2
P08582	MELTF	0.076	3	2	3	40220.2	39768.8	40312.4	43447.6	43026.8	41167	18977.1	19794.5	20419.4	20818.9	19065.4	19973.2	114552	115916	164407	131810	146888	153184
P08590	MYL3	0.062	1	2	2	203982	200242	163607	238501	235760	260251	55559.8	60454.7	57819.5	70461.7	67412.9	77453	55714.9	56969.5	59178	65845.3	66836.1	72760.8
P08621	SNRNP70	0.286	10	9	8	540133	541815	467111	574949	577834	691521	249355	257841	283786	277824	281650	336037	370888	390873	406153	433603	439486	516324
P08651	NFIC	0.108	2	3	4	96219.6	98531	119609	106806	101158	98487.9	147628	143657	166021	171382	156898	155218	185021	212764	233970	226736	209470	221956
P08670	VIM	0.099	3	3	2	101059	147402	122998	134420	117075	172182	86504.5	93884.7	105357	107908	94874.1	135631	28189.9	35691.3	39208.3	36689.5	32683.2	44949.1
P08697	SERPINF2	0.147	5	4	5	467286	449560	519683	506119	492358	511336	368521	344763	397132	409233	407424	432521	308811	288806	340542	318783	325315	322346
P08708	RPS17	0.681	7	7	8	1.57474e+06	1.2379e+06	923459	1.13202e+06	1.06125e+06	990152	1.28566e+06	1.09588e+06	672032	972144	918390	828671	1.56271e+06	1.29858e+06	1.01989e+06	1.10311e+06	1.10762e+06	952313
P08709	F7	0.041		1								4649.21	4807.48	5103.27	4418.92	4525.95	5223.67
P08754	GNAI3	0.175	5	4	3	244379	208006	271195	228874	220557	244535	151288	126767	188844	143753	144542	161567	133061	122886	153762	134102	138775	144215
P08758	ANXA5	0.547	14	16	18	9.12369e+06	6.71118e+06	6.23149e+06	5.88616e+06	6.16668e+06	5.48652e+06	3.83187e+06	2.96411e+06	2.61083e+06	2.6417e+06	2.66932e+06	2.41208e+06	6.53827e+06	4.98099e+06	4.51095e+06	4.44015e+06	4.52058e+06	4.16806e+06
P08833	IGFBP1	0.359	9	8	6	2.4516e+06	2.27355e+06	2.75512e+06	2.55614e+06	2.30975e+06	2.38582e+06	703404	654660	831973	724226	683148	718105	904443	828012	1.11207e+06	924103	867328	909607
P08865	RPSA	0.485	10	11	9	3.60144e+06	3.07948e+06	3.20655e+06	3.04742e+06	3.06342e+06	3.01759e+06	2.20631e+06	1.99345e+06	1.93589e+06	2.00175e+06	1.89539e+06	1.90955e+06	3.04231e+06	2.72995e+06	2.68358e+06	2.64569e+06	2.64473e+06	2.53087e+06
P08962	CD63	0.168	4	2	2	593074	560288	536910	581567	600834	601303	271501	269753	214638	281415	273296	272398	681149	678226	584652	716478	682313	730294
P09001	MRPL3	0.098	3	3	4	227816	217816	231642	238319	223082	219956	360715	352276	374533	379912	381679	368734	265965	249253	301244	279262	269887	267658
P09012	SNRPA	0.23	6	7	9	4.48599e+06	4.48985e+06	4.51098e+06	4.45174e+06	4.59218e+06	4.76402e+06	3.31936e+06	3.35483e+06	3.30152e+06	3.24185e+06	3.33261e+06	3.62093e+06	2.13018e+06	2.19881e+06	2.28759e+06	2.06527e+06	2.19503e+06	2.39089e+06
P09104	ENO2	0.099	3	2	3	251439	300117	270780	258388	262778	260580	105153	115906	101100	98716.9	107375	98020	247491	305901	267813	251856	256768	267733
P09110	ACAA1	0.62	17	17	10	3.16225e+06	3.07612e+06	3.15616e+06	2.9382e+06	2.98426e+06	2.86024e+06	1.61019e+06	1.63556e+06	1.60557e+06	1.55179e+06	1.5335e+06	1.43779e+06	1.09562e+06	1.07744e+06	1.25227e+06	1.1008e+06	1.0792e+06	1.07686e+06
P09132	SRP19	0.417	4	4	3	291083	262070	290084	258835	252639	248798	392858	383986	397650	364966	335250	333369	171878	160128	165659	152711	146598	140460
P09210	GSTA2	0.185	5	5	4	2.31373e+06	1.88557e+06	1.95285e+06	1.92832e+06	1.75076e+06	1.69129e+06	2.90798e+06	2.37797e+06	2.56084e+06	2.43683e+06	2.3018e+06	2.20899e+06	1.54354e+06	1.21506e+06	1.32831e+06	1.26049e+06	1.20861e+06	1.18227e+06
P09211	GSTP1	0.033			1													59380.6	48440.1	63676.2	54708	56183.5	47447.3
P09234	SNRPC	0.252	4	3	3	507646	514141	547182	535236	507175	530203	389704	404286	335142	402815	396723	381434	593284	645445	668786	615262	617400	648786
P09327	VIL1	0.214	14	7	10	1.10725e+06	1.05667e+06	1.02301e+06	1.01602e+06	1.11365e+06	1.2965e+06	276731	276687	289646	257048	283234	319014	481782	480891	466805	495788	468986	515340
P09382	LGALS1	0.615	8	9	9	2.5725e+07	2.48614e+07	2.32979e+07	2.19391e+07	2.35667e+07	1.91867e+07	5.97154e+06	5.69489e+06	5.1909e+06	5.16962e+06	5.5249e+06	4.69068e+06	1.48161e+07	1.39916e+07	1.29257e+07	1.26435e+07	1.36548e+07	1.15689e+07
P09417	QDPR	0.5	8	9	9	2.52515e+06	2.70548e+06	2.15071e+06	2.2829e+06	2.44824e+06	1.98152e+06	944819	979937	897843	883018	963946	858976	1.31797e+06	1.36353e+06	1.19098e+06	1.18378e+06	1.25546e+06	1.04412e+06
P09429	HMGB1	0.623	18	19	23	2.0045e+07	2.11428e+07	1.74037e+07	2.12437e+07	2.01142e+07	2.01899e+07	1.64066e+07	1.73715e+07	1.46615e+07	1.68478e+07	1.62968e+07	1.66309e+07	1.05815e+07	1.12138e+07	9.54104e+06	1.10464e+07	1.0593e+07	1.10456e+07
P09455	RBP1	0.474	4	3	5	469968	460537	422450	421565	429779	378714	268706	254866	239439	246400	241461	223332	418905	401536	391314	380402	381601	355779
P09486	SPARC	0.116	1	2	1	3752.8	3444.13	4316.12	4311.5	3670.07	4162.8	40328.5	40720.3	46738.1	43815.3	40705	49361.5	11764.5	10529.5	19163.7	13178.2	12876.8	12958.1
P09493	TPM1	0.373	14	14	16	1.9554e+06	1.77974e+06	2.09037e+06	1.85534e+06	1.69118e+06	1.56759e+06	2.40502e+06	2.37343e+06	2.71007e+06	2.4241e+06	2.26812e+06	2.09034e+06	2.26139e+06	2.18358e+06	2.4973e+06	2.25546e+06	2.22529e+06	1.99711e+06
P09496	CLTA	0.226	10	8	10	1.30353e+07	1.29742e+07	1.57919e+07	1.45392e+07	1.23063e+07	1.10562e+07	2.89347e+06	2.82796e+06	3.38068e+06	3.23188e+06	2.75873e+06	2.48852e+06	8.1987e+06	8.07956e+06	1.01481e+07	9.04613e+06	7.59292e+06	6.92843e+06
P09497	CLTB	0.258	6	7	7	919427	853508	1.23862e+06	1.15981e+06	876328	868602	597905	577736	807815	770219	567821	540012	883169	848679	1.21884e+06	1.1562e+06	877210	843481
P09525	ANXA4	0.608	16	17	17	4.24959e+06	3.06472e+06	2.37075e+06	2.47883e+06	2.73864e+06	2.19476e+06	4.05392e+06	2.97116e+06	2.37361e+06	2.3678e+06	2.69905e+06	2.13896e+06	3.6258e+06	2.66786e+06	2.16881e+06	2.18128e+06	2.44048e+06	2.00181e+06
P09543	CNP	0.449	14	14	14	1.74412e+06	1.85043e+06	1.62563e+06	1.62329e+06	1.62368e+06	1.7054e+06	962886	871084	965090	932764	967658	1.05486e+06	975537	881311	996968	940041	956121	1.05885e+06
P09564	CD7	0.233	3	4	3	126537	131557	170735	128808	130144	133610	182044	181571	251974	197182	177962	194171	193737	182663	286504	186342	188444	204652
P09601	HMOX1	0.455	13	11	10	1.32924e+06	1.38654e+06	1.38441e+06	1.37844e+06	1.24719e+06	1.42607e+06	525663	564469	587212	571665	527139	610678	594365	632905	656734	626894	572345	652814
P09622	DLD	0.507	26	22	23	2.03242e+07	2.12048e+07	2.24841e+07	2.42391e+07	2.22085e+07	2.38756e+07	1.04066e+07	1.06737e+07	1.15408e+07	1.20416e+07	1.1185e+07	1.18634e+07	1.17673e+07	1.17793e+07	1.35342e+07	1.3085e+07	1.21012e+07	1.30086e+07
P09651	HNRNPA1	0.446	18	16	19	1.05227e+07	1.1145e+07	1.01366e+07	1.3909e+07	1.28368e+07	1.50418e+07	5.09793e+06	5.61645e+06	5.42126e+06	6.83322e+06	6.31652e+06	7.5639e+06	8.18521e+06	9.09751e+06	9.61823e+06	1.08848e+07	1.0093e+07	1.24258e+07
P09661	SNRPA1	0.714	13	17	16	1.77077e+06	1.67444e+06	1.769e+06	1.70826e+06	1.60862e+06	1.5917e+06	2.6594e+06	2.60186e+06	2.25918e+06	2.64942e+06	2.47273e+06	2.51186e+06	2.04616e+06	1.99046e+06	2.00629e+06	2.01072e+06	1.93032e+06	1.9498e+06
P09668	CTSH	0.131	6	4	5	2.05175e+06	2.20723e+06	2.24447e+06	2.23191e+06	2.22116e+06	2.24187e+06	1.84461e+06	2.07472e+06	1.83066e+06	2.01101e+06	1.93316e+06	1.88125e+06	1.71126e+06	1.80664e+06	1.7258e+06	1.74775e+06	1.73591e+06	1.70676e+06
P09669	COX6C	0.4	5	5	4	6.04045e+06	7.72804e+06	8.4349e+06	8.41233e+06	8.37415e+06	8.38148e+06	2.12826e+06	2.54094e+06	2.72965e+06	2.84755e+06	2.7883e+06	2.79975e+06	5.41951e+06	6.45993e+06	7.4261e+06	7.37378e+06	7.06943e+06	7.21793e+06
P09871	C1S	0.016	1			6527.63	7197.06	6584.8	7278.49	7178.42	7950.9
P09874	PARP1	0.19	8	9	10	806127	856741	859364	1.08432e+06	1.11966e+06	1.3519e+06	668508	706129	663505	808920	789177	909461	370076	372290	440020	585136	505451	564752
P09884	POLA1	0.029			3													17565	16567	19280.2	18247	17236.4	17368.3
P09936	UCHL1	0.296	4	5	4	162559	141623	169658	174819	149876	136963	255875	232992	281019	277689	255785	231703	307162	260383	323723	319659	296176	247167
P09960	LTA4H	0.504	22	27	26	5.72435e+06	5.23631e+06	5.30641e+06	4.93921e+06	5.28157e+06	4.84631e+06	3.19969e+06	2.90455e+06	3.14801e+06	2.76461e+06	2.95188e+06	2.71271e+06	4.22469e+06	3.93423e+06	4.01806e+06	3.78039e+06	3.91223e+06	3.6086e+06
P09972	ALDOC	0.533	16	17	16	5.1782e+06	5.17102e+06	5.02723e+06	4.63595e+06	5.04408e+06	4.36233e+06	2.52755e+06	2.48973e+06	2.31148e+06	2.28818e+06	2.45237e+06	2.16278e+06	2.87467e+06	2.87448e+06	2.63206e+06	2.6173e+06	2.71554e+06	2.43864e+06
P0C024	NUDT7	0.101	1		1	16999.7	14077	16311.7	17410.1	17720.1	16648.3							178934	179372	190033	181852	177982	178042
P0C0L4	C4A	0.011		2								435353	398231	453483	470745	457136	489993
P0C0L5	C4B	0.487	63	59	67	1.59599e+07	1.55972e+07	1.81672e+07	1.71639e+07	1.70323e+07	1.80134e+07	7.78135e+06	7.72537e+06	9.07683e+06	8.55367e+06	8.35823e+06	8.77603e+06	1.17089e+07	1.13129e+07	1.35359e+07	1.28591e+07	1.27233e+07	1.35332e+07
P0C221	CCDC175	0.009	1		1	135977	126193	157388	136292	145562	140902							72822	70093	89964.1	71255.3	77059.6	73372.7
P0C7P3	SLFN14	0.01			1													11040.8	12131.7	9538.76	12058.9	11392.8	10280.6
P0C7P4	UQCRFS1P1	0.463	10	12	10	5.32372e+06	5.21535e+06	6.06457e+06	5.98002e+06	5.43305e+06	5.77275e+06	3.32464e+06	3.31868e+06	3.82539e+06	3.57861e+06	3.59271e+06	3.67055e+06	3.83156e+06	3.77106e+06	4.44944e+06	4.23961e+06	4.19694e+06	4.25033e+06
P0C7V8	DCAF8L2	0.025		2	1							46070.4	47181.1	53564	46422.5	49778.5	43531.1	20544.2	21390.2	21660.1	20898.4	23638.9	19936.1
P0CAP2	POLR2M	0.087	2	2	2	41695.2	39982.2	45984.2	43104.9	41681	42091.5	23629.2	23739.7	29789.3	25100.2	25881.8	27066.1	25151.8	25283	29060.7	23955.8	24846.8	23637.6
P0CG12	DERPC	0.061	3	1	2	230583	238582	236596	229656	236296	228632	15269.3	16387.2	13810.7	16257.2	17462.8	15297.7	59193.8	56373.6	59897.9	58038.8	59461.4	56472.7
P0CG22	DHRS4L1	0.107	2	2	3	418091	414738	451873	442315	420856	427495	255741	257125	260792	280870	276354	274865	213635	203714	211146	227080	210321	217739
P0CG30	GSTT2B	0.029	1	1	1	1.6792e+06	1.62393e+06	1.44725e+06	1.3841e+06	1.61782e+06	1.35426e+06	760563	738716	656810	644540	727279	633329	1.26489e+06	1.27668e+06	1.09016e+06	1.0516e+06	1.20638e+06	1.01992e+06
P0CG48	UBC	0.088	7	7	6	1.55312e+07	1.16968e+07	1.27152e+07	1.38975e+07	1.37504e+07	1.41055e+07	4.27903e+06	3.45377e+06	3.70242e+06	4.13007e+06	4.16844e+06	4.38411e+06	8.96544e+06	6.81047e+06	7.30135e+06	8.03786e+06	8.40127e+06	8.61633e+06
P0DJ07	PET100	0.233	2	1	1	595961	598714	609572	649309	616315	640867	242023	242952	261143	268795	258975	258194	268715	287389	295496	304322	293176	295039
P0DJ93	SMIM13	0.132	1	1	1	40523.6	37045.9	42569.4	44235.3	39031	37220.8	7109.86	6253.38	6969.89	6356.53	6011.13	6709.15	5471.54	4792.32	5976.18	5329.92	5790.71	5005.44
P0DME0	SETSIP	0.272	10	10	10	2.48551e+07	2.47004e+07	2.35201e+07	2.34971e+07	2.3265e+07	2.0859e+07	8.42322e+06	8.02184e+06	8.175e+06	8.46977e+06	7.7707e+06	7.43354e+06	1.184e+07	1.19183e+07	1.20131e+07	1.15236e+07	1.12762e+07	1.02181e+07
P0DMN0	SULT1A4	0.197	4	2	2	756715	878470	717880	747304	764721	672375	199953	192583	234860	202472	201947	208473	76310.7	63503.8	84700.2	72440	69611.4	66671.7
P0DMV9	HSPA1B	0.554	28	25	28	3.57367e+07	3.34807e+07	2.99498e+07	3.1069e+07	3.11796e+07	2.73395e+07	1.28188e+07	1.19425e+07	1.14428e+07	1.12784e+07	1.11945e+07	1.034e+07	1.56241e+07	1.45898e+07	1.31466e+07	1.35644e+07	1.35117e+07	1.22542e+07
P0DN76	U2AF1L5	0.204	1	2	4	48936.7	47333.7	43573.5	53505.9	51317.5	60811.8	14297.6	14189.6	15993.2	16443.2	15942.1	17573.9	115191	114853	126098	132543	125728	140365
P0DP24	CALM2	0.282	3	4	2	156949	132988	326750	221037	123339	240280	99023.1	85619.6	203952	147604	75936.2	163271	69066.9	59227.6	135691	104242	53747.4	111657
P0DPI2	GATD3A	0.612	10	9	10	4.29115e+06	4.26635e+06	4.48492e+06	4.55246e+06	4.56102e+06	4.53174e+06	2.73095e+06	3.2835e+06	3.06619e+06	2.99852e+06	2.92725e+06	2.80806e+06	1.71263e+06	1.79256e+06	1.98027e+06	1.86964e+06	1.89276e+06	1.79879e+06
P0DTE5	UGT2A2	0.039	1		2	57721.6	50233.5	50319.6	48860.3	60643.6	55002.8							66687.6	60272.6	77234.8	64551.6	74173.6	69368.3
P10074	ZBTB48	0.012		1								17624.9	18896.1	27332.8	19881.8	20482.5	23221.5
P10109	FDX1	0.38	6	6	7	4.9773e+06	5.00606e+06	6.19938e+06	5.64172e+06	5.24895e+06	5.38542e+06	2.51715e+06	2.57711e+06	3.006e+06	2.79353e+06	2.69815e+06	2.8083e+06	1.69135e+06	1.73255e+06	2.14192e+06	1.88789e+06	1.90838e+06	1.89537e+06
P10114	RAP2A	0.131	1	3	2	70511.3	51930.6	88549.5	59805.5	61906.3	59715.3	109858	91123.4	147896	102544	109232	121300	43046.7	34586.2	60970.7	38338	43758.9	45171.8
P10155	RO60	0.329	14	15	9	1.76241e+06	1.65554e+06	1.7342e+06	1.51275e+06	1.65883e+06	1.58615e+06	2.13315e+06	2.06316e+06	2.20867e+06	1.85602e+06	2.05502e+06	1.94639e+06	1.13594e+06	1.10014e+06	1.12955e+06	1.01802e+06	1.10097e+06	1.02677e+06
P10253	GAA	0.269	22	23	21	5.24171e+06	5.19828e+06	5.70406e+06	5.49535e+06	5.34636e+06	5.20243e+06	2.35658e+06	2.28965e+06	2.61247e+06	2.47135e+06	2.42769e+06	2.45252e+06	4.27167e+06	4.23406e+06	4.7323e+06	4.43718e+06	4.34563e+06	4.33327e+06
P10301	RRAS	0.174	3	2	3	148682	118416	169144	137498	132070	122163	62704.7	54893.6	75656.5	57429.5	55992.4	56753.7	164820	142562	192051	143419	153870	146549
P10321	HLA-C	0.306	11	10	11	2.24182e+06	2.1495e+06	2.34756e+06	2.38241e+06	2.33321e+06	2.36089e+06	1.16399e+06	1.14848e+06	1.37825e+06	1.24822e+06	1.24374e+06	1.31232e+06	1.71108e+06	1.67433e+06	2.01244e+06	1.83396e+06	1.81847e+06	1.89746e+06
P10412	H1-4	0.169	5	5	7	2.96248e+06	3.18441e+06	2.7882e+06	3.85475e+06	4.68977e+06	8.05518e+06	1.66443e+06	1.65892e+06	1.727e+06	1.9757e+06	2.42028e+06	3.87655e+06	2.41271e+06	2.54536e+06	2.48929e+06	3.09765e+06	3.79111e+06	6.29818e+06
P10451	SPP1	0.389	4	4	7	109460	128581	141827	143038	130865	158208	117128	135291	148424	150760	134179	168690	236305	280675	287152	313123	273056	320322
P10515	DLAT	0.227	13	12	13	4.77844e+06	4.89524e+06	5.15379e+06	4.97726e+06	4.95125e+06	4.91626e+06	1.75341e+06	1.83519e+06	1.89916e+06	1.85342e+06	1.90967e+06	1.93928e+06	3.74624e+06	3.90928e+06	4.49552e+06	4.02105e+06	3.99815e+06	3.94293e+06
P10586	PTPRF	0.018		3	1							22740.9	24056.8	31664.3	28177.4	27147.7	28601.9	3658.08	3403.19	3780.94	3728.12	3353	3521.46
P10599	TXN	0.895	10	12	10	4.91755e+07	5.41064e+07	3.67724e+07	4.32333e+07	4.75794e+07	3.94462e+07	3.27789e+07	4.12675e+07	2.02744e+07	2.92753e+07	2.98436e+07	2.22047e+07	5.20493e+07	6.54478e+07	3.26205e+07	4.64738e+07	4.58887e+07	3.77535e+07
P10606	COX5B	0.295	2	3	2	149744	174396	133854	186649	173034	180226	145994	170522	156269	167892	172091	181093	129140	149771	166736	150488	142970	140544
P10619	CTSA	0.346	12	11	10	5.92774e+06	5.82035e+06	6.33005e+06	6.22974e+06	6.1481e+06	6.1561e+06	5.03726e+06	5.28299e+06	5.82586e+06	5.39206e+06	5.20488e+06	5.07378e+06	6.89859e+06	6.77783e+06	7.6382e+06	7.1517e+06	6.96267e+06	7.05861e+06
P10620	MGST1	0.271	10	16	14	1.09538e+07	1.06136e+07	1.41406e+07	1.17154e+07	1.18883e+07	1.3831e+07	3.31884e+06	3.27731e+06	4.07226e+06	3.52035e+06	3.42323e+06	3.65143e+06	5.57528e+06	5.32657e+06	6.29896e+06	5.81932e+06	5.57386e+06	6.30186e+06
P10636	MAPT	0.135	4	5	7	367748	353453	359675	357438	361859	297155	114966	111193	102367	111830	103587	95534.4	421197	395945	441019	414957	401712	366948
P10644	PRKAR1A	0.425	11	11	11	1.89472e+06	1.65641e+06	1.63702e+06	1.60187e+06	1.68101e+06	1.5224e+06	724034	667775	715356	659755	660785	630182	1.20749e+06	1.09476e+06	1.18084e+06	1.07143e+06	1.08235e+06	1.01132e+06
P10646	TFPI	0.365	7	10	9	681913	729838	782457	769343	756490	742129	488142	486875	582300	533502	509276	516008	613596	638681	663425	670216	659448	643217
P10746	UROS	0.03	1	1		29952.1	29562.8	44690	29824.6	32363.3	29193	50668.7	61568.6	74605.6	55963.3	59357	67079
P10768	ESD	0.543	12	12	12	7.16052e+06	7.47648e+06	7.16934e+06	6.14347e+06	6.74148e+06	5.96882e+06	2.37148e+06	2.60197e+06	2.20987e+06	2.16251e+06	2.2677e+06	1.93785e+06	5.48847e+06	5.68927e+06	5.0591e+06	4.79037e+06	5.07997e+06	4.4362e+06
P10809	HSPD1	0.836	75	77	70	5.88306e+08	6.12106e+08	5.72952e+08	6.53016e+08	6.17342e+08	6.06529e+08	1.68502e+08	1.81848e+08	1.63027e+08	1.87059e+08	1.76373e+08	1.72494e+08	2.14103e+08	2.32261e+08	2.1189e+08	2.40954e+08	2.28429e+08	2.25476e+08
P10909	CLU	0.298	8	8	6	1.26361e+06	1.25634e+06	1.66498e+06	1.34456e+06	1.35236e+06	1.41067e+06	488645	462603	727372	524551	525479	583461	253450	240326	398695	270593	272728	303670
P11021	HSPA5	0.7	62	64	61	3.13246e+08	3.21977e+08	3.04883e+08	3.44597e+08	3.31711e+08	3.34787e+08	1.07563e+08	1.08065e+08	1.07403e+08	1.17698e+08	1.12105e+08	1.15334e+08	1.78598e+08	1.83771e+08	1.71104e+08	1.96923e+08	1.86055e+08	1.89213e+08
P11047	LAMC1	0.378	46	45	43	6.30062e+06	6.67706e+06	7.06333e+06	6.87188e+06	6.8594e+06	7.55662e+06	2.35705e+06	2.51671e+06	2.71393e+06	2.58754e+06	2.58172e+06	2.87362e+06	3.05042e+06	3.24049e+06	3.45923e+06	3.3726e+06	3.42855e+06	3.71493e+06
P11117	ACP2	0.199	7	6	5	1.21612e+06	1.23879e+06	1.34899e+06	1.31083e+06	1.32565e+06	1.50207e+06	972050	1.03407e+06	1.05204e+06	1.05388e+06	1.03005e+06	1.11292e+06	520952	518799	557014	566981	537518	566948
P11142	HSPA8	0.574	45	45	42	1.07379e+08	1.03856e+08	8.83145e+07	9.44968e+07	9.15742e+07	8.8287e+07	3.36819e+07	3.12008e+07	2.95005e+07	2.91862e+07	2.82725e+07	2.7789e+07	3.51163e+07	3.3504e+07	3.09291e+07	3.07895e+07	2.95688e+07	2.89256e+07
P11166	SLC2A1	0.159	20	17	14	1.48567e+07	1.34539e+07	1.37913e+07	1.4558e+07	1.45103e+07	1.47271e+07	5.29624e+06	5.21222e+06	6.3308e+06	5.2706e+06	5.45429e+06	5.43581e+06	9.75696e+06	8.56823e+06	1.1297e+07	9.30145e+06	1.00145e+07	9.59567e+06
P11168	SLC2A2	0.032	2		1	570881	503200	591622	535039	553328	589611							353073	325827	393165	341756	359581	375658
P11169	SLC2A3	0.046	3	5	5	8.25723e+06	6.22418e+06	1.25259e+07	6.54023e+06	7.7208e+06	7.08395e+06	2.15509e+06	1.90935e+06	2.453e+06	1.89639e+06	1.97436e+06	1.82883e+06	2.30828e+06	2.17663e+06	3.20945e+06	2.11152e+06	2.25315e+06	2.18192e+06
P11171	EPB41	0.209	12	7	11	642261	574409	645654	630529	587061	599094	256357	234226	267021	253007	238794	247299	686077	640483	696116	697250	658856	657995
P11172	UMPS	0.442	21	17	19	4.00329e+06	3.7495e+06	3.56976e+06	3.51611e+06	3.50879e+06	3.37207e+06	1.54305e+06	1.45914e+06	1.46438e+06	1.35925e+06	1.42984e+06	1.36566e+06	2.09066e+06	1.92118e+06	2.00038e+06	1.82763e+06	1.88319e+06	1.77911e+06
P11177	PDHB	0.259	5	8	8	579770	580406	546360	621274	609585	556418	537230	553645	561450	576751	562923	520463	696610	749287	752583	772137	757270	732190
P11182	DBT	0.056		2								15152.7	16448.2	18261.2	16387	16085	15862
P11216	PYGB	0.474	32	38	31	8.44685e+06	7.88973e+06	7.65045e+06	7.52487e+06	7.47858e+06	6.87321e+06	4.97807e+06	4.66696e+06	4.73669e+06	4.36772e+06	4.52143e+06	4.26727e+06	5.85693e+06	5.6312e+06	5.71173e+06	5.14447e+06	5.26198e+06	4.96659e+06
P11226	MBL2	0.133	1	1	1	24702.9	24701.7	25582.4	24911.4	25101.6	27682.9	29936.5	28678.9	43252.2	31993.5	31787.2	39406.7	28524.7	27576.8	35593.8	30205.3	28312.4	34987.6
P11233	RALA	0.238	6	7	5	2.73883e+06	2.82801e+06	3.02723e+06	2.72511e+06	2.76268e+06	2.6713e+06	1.1511e+06	1.0763e+06	1.14538e+06	1.13481e+06	1.1644e+06	1.07621e+06	817359	825361	940920	818333	842821	761402
P11234	RALB	0.35	9	12	11	4.59063e+06	4.61391e+06	3.73894e+06	4.57994e+06	4.49747e+06	4.00413e+06	4.80403e+06	4.56397e+06	4.0466e+06	4.66772e+06	4.47173e+06	4.1155e+06	4.86294e+06	4.83385e+06	4.05993e+06	4.81018e+06	4.65143e+06	4.15969e+06
P11279	LAMP1	0.173	8	7	8	5.42653e+06	5.2852e+06	6.67833e+06	5.56872e+06	5.39597e+06	5.58299e+06	3.32065e+06	3.30341e+06	4.17838e+06	3.54599e+06	3.38951e+06	3.75855e+06	3.89678e+06	3.80697e+06	4.88259e+06	3.97681e+06	3.89977e+06	4.05497e+06
P11310	ACADM	0.551	26	23	23	1.11621e+07	1.10435e+07	1.08564e+07	1.17145e+07	1.1476e+07	1.09735e+07	6.18857e+06	6.17409e+06	6.55131e+06	6.4976e+06	6.40975e+06	6.37112e+06	7.00934e+06	7.05348e+06	7.22782e+06	7.39988e+06	7.26702e+06	7.19539e+06
P11387	TOP1	0.086	4	4	7	169433	217747	242786	251790	282554	385772	170275	215696	217345	310653	308442	413115	174000	209153	250914	313062	307077	417087
P11388	TOP2A	0.014		2	1							34612.7	33408.1	35404.6	40372.4	48777.5	67636.7	11704.3	14398	11129	14403.1	17566.5	22935.4
P11413	G6PD	0.724	37	34	37	3.00937e+07	3.08152e+07	2.95385e+07	2.63272e+07	2.78368e+07	2.37985e+07	7.74418e+06	8.19455e+06	7.71774e+06	7.14373e+06	7.60475e+06	6.60594e+06	1.1966e+07	1.1738e+07	1.26672e+07	1.06066e+07	1.12476e+07	1.00422e+07
P11441	UBL4A	0.255	3	3	2	298263	294542	278253	277763	276266	266001	469791	462137	485440	464143	444650	441308	459881	450687	455486	437553	426314	429383
P11498	PC	0.206	17	15	8	1.06854e+06	986743	1.14869e+06	1.0728e+06	1.0215e+06	1.03528e+06	767485	702046	827778	794946	736053	759612	411923	360861	447546	420064	398368	393006
P11532	DMD	0.011	1	2	1	406296	393726	456613	438485	427454	521106	92589.8	96067.4	117176	95373.6	99375.5	115537	61981	58530.4	72642.2	69352.6	65031	70380.4
P11586	MTHFD1	0.328	23	17	23	3.64693e+06	2.75228e+06	3.00285e+06	2.89762e+06	2.6721e+06	2.48779e+06	1.83303e+06	1.40472e+06	1.55929e+06	1.48255e+06	1.40175e+06	1.34233e+06	3.18254e+06	2.44468e+06	2.7219e+06	2.57112e+06	2.39993e+06	2.32172e+06
P11717	IGF2R	0.533	117	113	112	5.77364e+07	5.75878e+07	6.57777e+07	5.9891e+07	5.82599e+07	5.63959e+07	2.87515e+07	2.90202e+07	3.29391e+07	2.97696e+07	2.95875e+07	2.84694e+07	3.69772e+07	3.69671e+07	4.24193e+07	3.82412e+07	3.76813e+07	3.65861e+07
P11766	ADH5	0.602	18	18	15	3.49928e+07	3.60668e+07	3.22123e+07	2.85936e+07	3.33653e+07	2.79249e+07	1.82719e+07	1.81652e+07	1.59544e+07	1.51164e+07	1.70028e+07	1.41948e+07	1.86334e+07	1.94727e+07	1.74942e+07	1.62464e+07	1.80767e+07	1.65375e+07
P11908	PRPS2	0.148	3	4	2	325126	315647	345311	279977	319187	314349	495785	483948	521875	440914	478305	445596	167606	144616	185458	140084	149257	142102
P11940	PABPC1	0.275	23	21	19	4.192e+06	4.51085e+06	4.12099e+06	4.38097e+06	4.39842e+06	4.97158e+06	2.95958e+06	3.2347e+06	2.80824e+06	3.29036e+06	3.23767e+06	3.77883e+06	3.41752e+06	3.6877e+06	3.67123e+06	3.8577e+06	3.70241e+06	4.10284e+06
P12004	PCNA	0.739	19	22	20	3.08045e+07	3.26298e+07	2.79626e+07	2.87979e+07	2.83104e+07	2.83865e+07	3.06445e+07	3.23754e+07	3.02896e+07	2.79599e+07	2.81027e+07	2.82596e+07	2.0767e+07	2.05809e+07	2.04934e+07	1.92763e+07	1.93212e+07	2.00857e+07
P12074	COX6A1	0.431	2	1	1	177084	277783	308160	280637	291433	242933	65508.5	85496.1	89833.6	86189.1	86113	81355.1	60803.2	80934.8	90039.8	86762.9	85858.9	75365.5
P12081	HARS1	0.312	14	13	12	1.93518e+06	1.79249e+06	1.88941e+06	1.72978e+06	1.63728e+06	1.57077e+06	1.45898e+06	1.39748e+06	1.39286e+06	1.35984e+06	1.30016e+06	1.24286e+06	1.34408e+06	1.23136e+06	1.28307e+06	1.19149e+06	1.16193e+06	1.05172e+06
P12107	COL11A1	0.034	2			21199.5	21310.6	23062.7	24554.3	24866.4	26069.7
P12235	SLC25A4	0.574	26	20	21	1.58965e+07	1.53864e+07	1.46599e+07	1.69874e+07	1.63507e+07	1.75209e+07	7.36369e+06	7.26434e+06	6.51187e+06	7.77735e+06	7.47097e+06	7.72926e+06	1.52031e+07	1.42877e+07	1.51859e+07	1.65299e+07	1.49815e+07	1.60159e+07
P12236	SLC25A6	0.238	7	7	9	5.9997e+07	5.1406e+07	5.70719e+07	5.91193e+07	5.60814e+07	6.08219e+07	9.45188e+06	8.6182e+06	9.54505e+06	9.51277e+06	9.44874e+06	9.88451e+06	1.98375e+07	1.88931e+07	2.06432e+07	2.02652e+07	2.03421e+07	2.14993e+07
P12259	F5	0.056	4	2	4	109306	110435	126680	128404	122558	140082	15225.3	16542.6	18326.2	18194.8	15375.7	15020.5	157630	179891	170309	172616	175029	189871
P12268	IMPDH2	0.377	13	9	10	2.18747e+06	1.66199e+06	1.72612e+06	1.63632e+06	1.46899e+06	1.58134e+06	976344	722816	747646	741588	676051	737500	1.07059e+06	808878	870719	846764	749861	783110
P12270	TPR	0.434	83	74	78	1.14389e+07	1.09448e+07	1.21499e+07	1.18089e+07	1.06889e+07	1.05717e+07	6.60294e+06	6.32432e+06	7.12735e+06	6.79812e+06	6.30389e+06	6.16904e+06	8.15223e+06	7.76702e+06	8.84498e+06	8.44611e+06	7.74974e+06	7.60208e+06
P12277	CKB	0.236	3	6	5	335033	311385	305807	290362	313839	264565	202833	202343	197288	191482	195487	178546	425859	427457	427032	394786	411546	376969
P12429	ANXA3	0.276	9	4	6	983757	863612	808255	684140	674599	568975	353919	306686	297709	257602	251212	219454	339066	294473	289358	235451	235886	195735
P12694	BCKDHA	0.038			2													47033.3	48478.8	47196.9	52810.9	48233.1	49168.5
P12814	ACTN1	0.445	36	35	34	2.67723e+07	2.86955e+07	2.53414e+07	2.51646e+07	2.73147e+07	2.47139e+07	1.47816e+07	1.58535e+07	1.37362e+07	1.39999e+07	1.49693e+07	1.35642e+07	1.64096e+07	1.68195e+07	1.52974e+07	1.5182e+07	1.66592e+07	1.46241e+07
P12931	SRC	0.134	3	5	4	133944	122343	154563	124799	121077	120495	413543	362394	496193	373507	388988	378253	194884	181699	214577	190276	193776	177621
P12955	PEPD	0.41	17	13	12	4.50996e+06	5.81637e+06	4.46551e+06	4.27364e+06	4.90249e+06	5.02388e+06	2.19373e+06	2.74219e+06	2.00709e+06	2.17293e+06	2.43115e+06	2.40652e+06	1.62363e+06	2.05061e+06	1.60491e+06	1.57024e+06	1.81726e+06	1.8332e+06
P12956	XRCC6	0.588	31	31	27	6.52486e+06	6.32191e+06	7.43095e+06	7.44635e+06	6.95073e+06	8.87815e+06	4.5285e+06	4.4629e+06	4.44405e+06	5.34185e+06	4.85595e+06	6.04355e+06	4.87546e+06	4.69019e+06	4.8906e+06	5.64716e+06	5.14475e+06	6.37396e+06
P13010	XRCC5	0.396	22	26	24	3.78779e+06	3.70298e+06	3.98126e+06	4.44261e+06	4.32496e+06	6.30687e+06	3.38377e+06	3.37141e+06	3.60843e+06	3.88182e+06	3.84454e+06	5.28655e+06	3.13774e+06	3.01351e+06	3.4967e+06	3.64306e+06	3.54988e+06	5.21051e+06
P13051	UNG	0.099	2			102666	99604.4	126723	112183	104111	114043
P13073	COX4I1	0.515	16	14	16	8.58434e+06	1.01285e+07	9.99155e+06	1.11723e+07	1.08083e+07	1.08479e+07	1.57424e+06	1.83538e+06	1.87637e+06	2.00406e+06	2.00827e+06	2.14158e+06	2.89445e+06	3.45605e+06	3.40001e+06	3.80775e+06	3.66825e+06	3.80318e+06
P13284	IFI30	0.132	4	1	2	801396	866511	917493	882076	835058	897839	89026.2	89423.7	117862	101240	91796.1	100914	120013	134026	134566	126289	120699	127807
P13473	LAMP2	0.129	6	7	6	7.18002e+06	7.13304e+06	9.71458e+06	7.71085e+06	7.17234e+06	7.18825e+06	3.69693e+06	3.60671e+06	4.34006e+06	3.96964e+06	3.58387e+06	3.5198e+06	4.49672e+06	4.37118e+06	5.79777e+06	4.78268e+06	4.39964e+06	4.27959e+06
P13489	RNH1	0.518	16	18	18	8.0381e+06	7.97614e+06	7.71279e+06	7.1683e+06	7.56111e+06	6.76737e+06	5.27874e+06	5.19727e+06	4.95658e+06	4.87925e+06	5.04187e+06	4.44222e+06	5.18401e+06	5.14784e+06	5.06671e+06	4.64983e+06	4.94187e+06	4.33014e+06
P13498	CYBA	0.164	3	2	2	602856	574295	636097	604656	565543	578403	237360	207995	255525	218133	222507	221505	692113	600050	780346	683839	649962	678404
P13611	VCAN	0.002		1	1							6327.91	6676.21	7550.76	6914.11	6349.32	6707.69	4194.13	3736.91	4792.17	4029.19	4002.4	5137.17
P13639	EEF2	0.735	82	94	89	1.68026e+08	1.77283e+08	1.41836e+08	1.50599e+08	1.58284e+08	1.44342e+08	7.78525e+07	8.48187e+07	6.53711e+07	7.13264e+07	7.49575e+07	6.71772e+07	9.42042e+07	1.01381e+08	7.66101e+07	8.48739e+07	8.82362e+07	8.12108e+07
P13640	MT1G	0.323	2	2	2	178827	219580	211274	173507	200094	224555	118624	140016	137892	115217	123470	131685	118448	143285	138186	108908	125087	143716
P13667	PDIA4	0.736	69	68	66	1.39838e+08	1.45141e+08	1.52673e+08	1.57648e+08	1.527e+08	1.55853e+08	4.09132e+07	4.14778e+07	4.16282e+07	4.53924e+07	4.42756e+07	4.53576e+07	6.8921e+07	7.08468e+07	7.26646e+07	7.77094e+07	7.46677e+07	7.66752e+07
P13674	P4HA1	0.706	39	40	41	3.80282e+07	3.48839e+07	3.95086e+07	4.20095e+07	4.11833e+07	3.67494e+07	2.0578e+07	1.95531e+07	2.28183e+07	2.26384e+07	2.27e+07	2.0286e+07	2.07735e+07	1.8933e+07	2.12966e+07	2.24926e+07	2.1792e+07	1.96771e+07
P13688	CEACAM1	0.173	4	6	5	2.54691e+06	2.14429e+06	2.39737e+06	2.36608e+06	2.43881e+06	2.43397e+06	2.09177e+06	1.76985e+06	1.99225e+06	2.01727e+06	2.0106e+06	1.90806e+06	3.75245e+06	3.08614e+06	3.81656e+06	3.41663e+06	3.64965e+06	3.49447e+06
P13693	TPT1	0.453	10	12	11	1.97363e+07	2.06897e+07	1.35794e+07	1.79479e+07	1.80055e+07	1.62876e+07	5.56381e+06	5.72196e+06	4.53518e+06	5.1809e+06	5.27656e+06	4.8972e+06	4.50496e+06	4.68958e+06	3.51448e+06	4.25118e+06	4.14564e+06	3.94552e+06
P13716	ALAD	0.324	8	9	9	573961	552250	542343	526528	560629	503381	861758	794447	796088	722181	801871	720647	809012	796641	714386	727647	805912	705695
P13797	PLS3	0.56	34	28	31	2.17005e+07	2.18224e+07	1.94503e+07	1.89982e+07	2.04562e+07	1.82145e+07	9.50498e+06	9.71535e+06	8.57306e+06	8.54696e+06	9.11525e+06	8.03768e+06	1.20742e+07	1.23012e+07	1.04124e+07	1.09764e+07	1.13756e+07	1.02651e+07
P13798	APEH	0.316	22	22	23	1.02867e+07	1.00498e+07	9.70725e+06	9.126e+06	9.70183e+06	8.9703e+06	5.61975e+06	5.7529e+06	5.1629e+06	5.2579e+06	5.50086e+06	5.01004e+06	7.30184e+06	7.50926e+06	7.02941e+06	6.8031e+06	7.16409e+06	6.67466e+06
P13804	ETFA	0.724	21	19	20	2.60558e+07	2.4447e+07	2.39017e+07	2.50995e+07	2.54048e+07	2.19903e+07	1.25891e+07	1.22207e+07	1.1995e+07	1.23856e+07	1.26065e+07	1.08431e+07	1.57401e+07	1.46531e+07	1.52186e+07	1.52921e+07	1.56768e+07	1.39119e+07
P13807	GYS1	0.121	6	5	4	241029	253307	266404	218244	244192	210524	196449	199559	227819	178975	196776	167840	115186	124333	121757	106628	119031	95140.7
P13861	PRKAR2A	0.45	12	11	11	2.38132e+06	2.27734e+06	2.43673e+06	2.21308e+06	2.19309e+06	2.00205e+06	1.08656e+06	1.09631e+06	1.1544e+06	1.04345e+06	1.06933e+06	984654	1.14492e+06	1.0958e+06	1.19796e+06	1.05818e+06	1.05639e+06	955492
P13929	ENO3	0.217	5	6	6	2.43329e+06	2.86532e+06	2.86892e+06	2.7647e+06	2.50898e+06	2.79667e+06	820425	993836	1.08078e+06	924415	849687	969316	2.23859e+06	2.69421e+06	2.90928e+06	2.51266e+06	2.34476e+06	2.58623e+06
P13984	GTF2F2	0.482	7	3	8	761197	759420	790408	754716	749683	773858	118507	112479	159971	112021	116361	122949	415123	415890	398099	413725	408396	420418
P13987	CD59	0.25	3	4	4	1.41166e+06	1.46267e+06	1.63626e+06	1.68578e+06	1.72685e+06	1.58034e+06	851489	888104	944641	1.0736e+06	1.10109e+06	964637	1.06311e+06	1.14042e+06	1.2052e+06	1.29048e+06	1.31535e+06	1.21068e+06
P13995	MTHFD2	0.429	14	11	13	5.2759e+06	5.92902e+06	5.94815e+06	5.86973e+06	5.50539e+06	6.33289e+06	1.58732e+06	1.73591e+06	1.80199e+06	1.71976e+06	1.67201e+06	1.81201e+06	2.25341e+06	2.54309e+06	2.55047e+06	2.40646e+06	2.31274e+06	2.51586e+06
P14174	MIF	0.339	6	6	4	3.08178e+07	2.68905e+07	2.91707e+07	2.543e+07	2.60489e+07	2.29661e+07	9.98786e+06	8.99389e+06	9.1285e+06	8.4069e+06	9.01572e+06	7.78449e+06	1.86689e+07	1.57888e+07	1.85149e+07	1.48076e+07	1.63275e+07	1.43578e+07
P14209	CD99	0.189	3	3	4	492240	459429	515390	596398	517809	489263	134888	121859	151930	153571	129769	119879	211029	193440	251287	241113	204944	200553
P14314	PRKCSH	0.432	29	27	32	3.70622e+07	3.66406e+07	3.74138e+07	4.08598e+07	3.82639e+07	3.88494e+07	1.48724e+07	1.48214e+07	1.5108e+07	1.62136e+07	1.52702e+07	1.55364e+07	1.47612e+07	1.45714e+07	1.5027e+07	1.63073e+07	1.52973e+07	1.55393e+07
P14316	IRF2	0.026	1			14294.9	15354.6	15923.5	17146.9	14971.3	16729.7
P14324	FDPS	0.179	8	7	8	2.56551e+06	2.41658e+06	2.52561e+06	2.23672e+06	2.32413e+06	2.14732e+06	581028	557653	637870	515975	553155	512173	1.40656e+06	1.31795e+06	1.31585e+06	1.22739e+06	1.26124e+06	1.07977e+06
P14406	COX7A2	0.277	2	2	2	1.13046e+06	1.56973e+06	1.91313e+06	1.74841e+06	1.78186e+06	1.87182e+06	789183	1.10156e+06	1.30903e+06	1.25126e+06	1.22542e+06	1.30231e+06	1.61897e+06	2.25921e+06	2.89404e+06	2.62578e+06	2.52299e+06	2.72413e+06
P14543	NID1	0.164	10	10	12	333159	346743	429713	364629	368631	414962	327542	355353	351284	354537	359998	385944	432002	437594	497341	482020	469729	529598
P14550	AKR1A1	0.745	18	18	18	5.79528e+06	5.56544e+06	5.2156e+06	5.06049e+06	5.34769e+06	4.50616e+06	6.09662e+06	5.66455e+06	5.10136e+06	5.31846e+06	5.51549e+06	4.65325e+06	7.1028e+06	7.05551e+06	5.1626e+06	6.29398e+06	6.42824e+06	5.40679e+06
P14555	PLA2G2A	0.125	1	1		9366.09	8764.61	12404.3	8093.36	9833.49	8576.94	27372	22148.5	25922.8	26930.4	25534.2	24251.4
P14618	PKM	0.81	60	60	55	1.48314e+08	1.52903e+08	1.34548e+08	1.26173e+08	1.41158e+08	1.16303e+08	6.19342e+07	6.57971e+07	5.8396e+07	5.39386e+07	5.93582e+07	4.8301e+07	9.32647e+07	9.70012e+07	8.48784e+07	8.03337e+07	8.77323e+07	7.32742e+07
P14621	ACYP2	0.545	2	5	4	226041	206434	223728	197040	201196	188363	352959	345665	322919	326947	327829	301781	412894	405051	324470	381108	380686	337919
P14625	HSP90B1	0.73	79	79	82	3.0768e+08	3.14018e+08	3.4474e+08	3.47949e+08	3.3574e+08	3.32298e+08	9.48653e+07	9.81383e+07	1.00027e+08	1.06856e+08	1.02977e+08	1.0112e+08	1.65356e+08	1.69343e+08	1.78514e+08	1.86953e+08	1.79575e+08	1.76011e+08
P14635	CCNB1	0.115	3	4	2	175267	163216	211597	198843	170940	223369	266442	264405	272264	273582	255406	259191	198396	192869	206120	205346	194840	197826
P14649	MYL6B	0.216	3	5	3	744956	743171	731019	867354	818562	882194	251790	250755	259907	271991	270591	295475	310273	299884	315239	358284	338123	377358
P14678	SNRPB	0.279	7	8	6	1.39826e+06	1.38875e+06	1.17044e+06	1.38412e+06	1.38601e+06	1.4734e+06	1.04731e+06	1.06482e+06	919325	1.0067e+06	1.05421e+06	1.15098e+06	1.94448e+06	1.98581e+06	1.79365e+06	1.94142e+06	1.9481e+06	2.19489e+06
P14735	IDE	0.288	20	18	22	1.78656e+06	1.70033e+06	1.84534e+06	1.72853e+06	1.74734e+06	1.74974e+06	977303	932660	1.029e+06	942883	970232	983322	1.6762e+06	1.59672e+06	1.7076e+06	1.57753e+06	1.61158e+06	1.6607e+06
P14778	IL1R1	0.032	2			70652.6	68365.9	75900.3	71359.7	74627	79378.5
P14854	COX6B1	0.442	2	4	2	62084.3	65171.2	68758.3	65937.3	64629.4	64355.8	96020.3	95983.3	114664	96894.8	98716.8	97376.2	44041.8	43543.1	44532	42832.3	42513.1	42745.9
P14859	POU2F1	0.055		3								124647	125737	140268	140659	130495	131879
P14866	HNRNPL	0.244	7	7	9	465775	475831	480380	568619	583886	692157	166167	180482	192727	226896	252387	291581	176787	195664	206220	245224	276470	334533
P14868	DARS1	0.581	19	18	19	2.80993e+06	2.35723e+06	2.98367e+06	2.34133e+06	2.47995e+06	2.36449e+06	1.71891e+06	1.4615e+06	1.74648e+06	1.43572e+06	1.50008e+06	1.47149e+06	2.11923e+06	1.81257e+06	1.98306e+06	1.80004e+06	1.85353e+06	1.72564e+06
P14927	UQCRB	0.721	13	11	11	2.40485e+07	2.42521e+07	2.52979e+07	2.64462e+07	2.57611e+07	2.61736e+07	8.81321e+06	8.89521e+06	8.87955e+06	9.95089e+06	9.43752e+06	9.52663e+06	8.86323e+06	9.08805e+06	9.34716e+06	1.00832e+07	9.50219e+06	9.54833e+06
P15104	GLUL	0.343	15	12	11	1.94644e+06	1.80212e+06	2.02351e+06	1.87069e+06	1.76105e+06	1.89341e+06	1.84878e+06	1.71533e+06	1.85874e+06	1.73233e+06	1.69325e+06	1.77627e+06	1.50115e+06	1.43322e+06	1.4565e+06	1.42164e+06	1.36845e+06	1.40739e+06
P15121	AKR1B1	0.617	17	18	18	1.72833e+07	1.62274e+07	1.7104e+07	1.45167e+07	1.57528e+07	1.39585e+07	5.37973e+06	5.04717e+06	5.073e+06	4.69083e+06	4.92678e+06	4.48064e+06	1.30817e+07	1.21792e+07	1.29159e+07	1.09001e+07	1.16939e+07	1.02869e+07
P15144	ANPEP	0.345	33	34	33	7.1396e+06	6.5195e+06	7.20574e+06	7.28948e+06	6.86632e+06	6.97995e+06	4.97079e+06	4.35073e+06	5.3697e+06	4.9685e+06	4.66052e+06	4.73287e+06	5.87521e+06	5.33543e+06	6.07312e+06	6.02808e+06	5.56714e+06	5.58366e+06
P15151	PVR	0.151	7	6	5	815879	855812	884767	845173	837266	852667	373135	376193	395266	377561	376067	373541	412172	413034	447534	430145	408602	403331
P15169	CPN1	0.017			1													10404.7	11031.6	16410.1	15379.5	13042.1	13090
P15170	GSPT1	0.251	14	12	12	6.33495e+06	5.91639e+06	5.76215e+06	5.54015e+06	5.17246e+06	5.08945e+06	3.42164e+06	3.31486e+06	3.01141e+06	3.22674e+06	2.97059e+06	2.87378e+06	3.84749e+06	3.61074e+06	3.33596e+06	3.39477e+06	3.23811e+06	3.10369e+06
P15260	IFNGR1	0.129	4	2	3	162545	167670	193842	170845	168427	181434	381017	386188	443064	382968	372173	378766	153014	152074	164035	158062	149228	140062
P15289	ARSA	0.114	3	3	2	169836	219599	184996	189226	201263	217509	54255.2	73475.6	60816.6	62833.9	67675.8	71915.5	27809.6	34957.5	29274.2	29539.5	31507.7	34728.4
P15291	B4GALT1	0.08	2	1	2	141107	142643	151666	140195	154058	159946	450476	480360	545913	493615	511487	498210	607596	629710	669945	607477	654206	624566
P15311	EZR	0.618	46	48	44	4.06571e+07	3.9216e+07	3.84378e+07	3.60207e+07	3.55692e+07	3.23559e+07	2.68601e+07	2.61427e+07	2.61633e+07	2.46851e+07	2.41312e+07	2.12241e+07	2.33187e+07	2.22616e+07	2.19402e+07	2.10092e+07	2.05413e+07	1.85794e+07
P15313	ATP6V1B1	0.119	7	6	6	1.95754e+06	1.99259e+06	1.52965e+06	1.91431e+06	1.82628e+06	1.8051e+06	1.34407e+06	1.36257e+06	1.25055e+06	1.32098e+06	1.3102e+06	1.32549e+06	1.02145e+06	1.05127e+06	969648	963544	1.01436e+06	1.00444e+06
P15336	ATF2	0.271	8	10	8	658361	614946	684191	673182	599798	563357	949134	935046	995571	990394	942784	860251	821330	827867	878625	864956	815316	768286
P15374	UCHL3	0.5	6	8	9	1.39416e+06	1.45841e+06	1.10791e+06	1.38423e+06	1.30874e+06	1.20903e+06	791028	832394	639944	756411	763862	691204	988531	1.03563e+06	715177	938412	899022	826229
P15408	FOSL2	0.15	2	2	2	64942.9	59299.7	74761.4	68581.2	63790.1	57033.7	39344.6	38880.4	44298.5	40242.4	38193.2	32107.2	15929.5	16062.6	18706.3	18426	16414.4	13298.3
P15529	CD46	0.158	9	7	5	5.53169e+06	5.55e+06	5.979e+06	5.71837e+06	5.44898e+06	5.78732e+06	2.19951e+06	2.35457e+06	2.58106e+06	2.3291e+06	2.28161e+06	2.3698e+06	1.63004e+06	1.65893e+06	1.73192e+06	1.70697e+06	1.65668e+06	1.7548e+06
P15531	NME1	0.447	7	7	7	2.76659e+07	2.85183e+07	2.31201e+07	2.40692e+07	2.58911e+07	2.35027e+07	2.12897e+06	2.13912e+06	1.77253e+06	1.8484e+06	1.96303e+06	1.75063e+06	3.30645e+06	3.41749e+06	2.83306e+06	2.91672e+06	3.09745e+06	2.80528e+06
P15559	NQO1	0.434	20	19	18	4.43869e+07	4.02744e+07	3.85893e+07	3.61682e+07	3.89404e+07	3.28171e+07	2.25562e+07	2.00421e+07	1.99703e+07	1.86108e+07	2.04509e+07	1.72424e+07	1.28389e+07	1.23933e+07	1.16955e+07	1.10567e+07	1.18547e+07	9.96547e+06
P15586	GNS	0.192	9	8	9	4.75422e+06	4.90793e+06	5.21336e+06	5.04374e+06	4.93992e+06	4.81744e+06	715208	757079	744659	753704	744167	752748	1.13473e+06	1.18596e+06	1.28092e+06	1.1774e+06	1.1647e+06	1.16682e+06
P15848	ARSB	0.332	12	13	15	5.37467e+06	5.43939e+06	5.46293e+06	5.76279e+06	5.64874e+06	5.45235e+06	2.61418e+06	2.60508e+06	3.01457e+06	2.6977e+06	2.69576e+06	2.70623e+06	3.68958e+06	3.57449e+06	4.09033e+06	3.86537e+06	3.76049e+06	3.66537e+06
P15880	RPS2	0.543	13	14	15	7.24272e+06	5.38267e+06	3.73383e+06	3.82603e+06	4.16813e+06	3.61933e+06	2.1194e+06	1.63435e+06	1.22667e+06	1.20309e+06	1.30762e+06	1.15818e+06	3.72116e+06	2.90324e+06	2.21153e+06	2.08338e+06	2.27899e+06	2.06591e+06
P15907	ST6GAL1	0.305	13	11	9	2.77331e+06	2.77445e+06	2.7802e+06	2.7277e+06	2.93302e+06	2.9251e+06	857813	846115	833917	844758	901734	887978	909737	925722	942720	895898	951042	951713
P15927	RPA2	0.326	5	6	5	786694	867829	941477	847065	884724	892043	831402	915702	1.03096e+06	852665	909490	898796	855161	910223	978086	898784	920131	914965
P15954	COX7C	0.381	2	2	3	2.99364e+06	3.6666e+06	4.72158e+06	3.90462e+06	3.96816e+06	4.07052e+06	872931	1.06163e+06	1.32999e+06	1.14059e+06	1.0725e+06	1.21151e+06	1.64367e+06	1.95486e+06	2.4162e+06	2.22616e+06	2.08253e+06	2.38762e+06
P16035	TIMP2	0.136		2	3							20362.3	21118.7	22813.8	22300.3	25180.9	21598.2	70805.7	70810.4	89282.2	92645.9	84978.7	81567.2
P16070	CD44	0.071	3	3	3	104687	103633	124009	114167	107850	118673	47585.6	49825.1	42148.4	54866.2	50051.7	51609.4	150997	156062	169753	169096	186842	195909
P16083	NQO2	0.481	9	8	8	2.32258e+06	2.3817e+06	2.09874e+06	2.00454e+06	2.25299e+06	2.00732e+06	1.34344e+06	1.42104e+06	1.35791e+06	1.1919e+06	1.31391e+06	1.18826e+06	960670	1.01236e+06	963825	828637	939235	819071
P16104	H2AX	0.538	10	10	9	5.13225e+07	5.78752e+07	7.84367e+07	7.68543e+07	8.3308e+07	1.51768e+08	2.2699e+07	2.48641e+07	3.26541e+07	3.31627e+07	3.35913e+07	6.16388e+07	2.04609e+07	2.19427e+07	3.08001e+07	2.81083e+07	2.95263e+07	5.32512e+07
P16150	SPN	0.03	1	1	1	52533.3	48921	90649.3	59258.2	52586	58867.4	23265.6	21678.9	28614.1	23515.3	23312.7	23557.3	53975.5	51001.1	64289.7	59814.4	57289.6	53529.7
P16152	CBR1	0.69	14	14	16	2.34522e+06	2.23969e+06	2.14398e+06	2.0912e+06	2.15921e+06	1.87175e+06	1.37688e+06	1.33638e+06	1.18674e+06	1.26157e+06	1.29822e+06	1.13784e+06	1.8291e+06	1.78335e+06	1.60008e+06	1.6404e+06	1.69519e+06	1.47072e+06
P16219	ACADS	0.41	10	13	13	1.89267e+06	1.93877e+06	1.89294e+06	1.96486e+06	1.99528e+06	1.8754e+06	619604	614597	604785	626571	634941	611987	1.16392e+06	1.10639e+06	1.12191e+06	1.1089e+06	1.1849e+06	1.1948e+06
P16220	CREB1	0.18	3	3	4	1.20626e+06	1.16849e+06	1.40533e+06	1.30893e+06	1.10525e+06	1.05223e+06	239396	232183	261577	243760	221385	216670	496978	488620	541684	497419	466355	438865
P16278	GLB1	0.244	12	13	12	3.6345e+06	3.35784e+06	4.02371e+06	3.68986e+06	3.75464e+06	3.47793e+06	3.39637e+06	3.01316e+06	3.72793e+06	3.47946e+06	3.54585e+06	3.21821e+06	3.94728e+06	3.45668e+06	4.44383e+06	3.99687e+06	4.07933e+06	3.77709e+06
P16298	PPP3CB	0.111	4	4	5	400362	318620	375449	313797	312007	294609	220666	214274	262119	221141	226162	225404	258745	252649	319639	243391	260906	241277
P16383	GCFC2	0.061		3	4							203148	209587	198597	189662	199153	186085	166646	169288	163596	161790	164086	147914
P16401	H1-5	0.394	12	12	9	1.01114e+07	1.21927e+07	1.27807e+07	1.80459e+07	1.92501e+07	3.44771e+07	4.71203e+06	5.96651e+06	5.9515e+06	7.45099e+06	8.35582e+06	1.46817e+07	7.2715e+06	8.74125e+06	9.22867e+06	1.24603e+07	1.3708e+07	2.4984e+07
P16402	H1-3	0.195	7	7	6	5.69563e+06	6.61195e+06	8.70686e+06	9.75955e+06	1.05484e+07	1.87408e+07	2.97005e+06	3.34614e+06	3.95802e+06	4.95526e+06	5.49601e+06	9.25137e+06	2.25452e+06	2.62105e+06	3.52455e+06	3.83879e+06	3.91899e+06	6.49868e+06
P16403	H1-2	0.211	9	9	10	4.40331e+06	4.38282e+06	4.4278e+06	5.89581e+06	6.95592e+06	1.17795e+07	4.17987e+06	4.88379e+06	4.33354e+06	5.98105e+06	7.02696e+06	1.166e+07	4.32239e+06	4.99507e+06	5.08334e+06	6.16712e+06	7.10269e+06	1.16118e+07
P16422	EPCAM	0.417	15	15	13	5.9276e+06	5.95799e+06	6.14121e+06	6.18078e+06	6.0335e+06	6.55934e+06	2.28929e+06	2.36289e+06	2.26923e+06	2.40427e+06	2.32699e+06	2.455e+06	4.56093e+06	4.65025e+06	4.2959e+06	4.8155e+06	4.63829e+06	4.89506e+06
P16435	POR	0.548	38	39	38	1.31004e+07	1.15449e+07	1.33272e+07	1.3003e+07	1.1984e+07	1.29186e+07	1.0247e+07	8.98814e+06	1.07735e+07	1.01743e+07	9.45619e+06	1.03625e+07	1.09502e+07	9.85612e+06	1.15891e+07	1.10304e+07	1.00893e+07	1.09423e+07
P16444	DPEP1	0.146	4	4	4	322973	371037	360618	363498	437858	431863	155840	179649	182411	181336	209365	213303	218860	253069	240649	242656	271198	258844
P16455	MGMT	0.377	5	4	6	632566	590231	616728	638716	622036	669707	1.01395e+06	1.01875e+06	1.03533e+06	1.05118e+06	991358	972858	919426	886220	916754	893552	904250	853137
P16520	GNB3	0.041	1	2	2	339981	328543	604082	347417	356242	365958	568533	528049	899939	587636	595487	606079	799554	769107	1.28845e+06	835406	858906	847759
P16615	ATP2A2	0.321	34	30	28	6.93849e+06	6.37288e+06	6.77227e+06	6.52993e+06	6.36294e+06	6.48926e+06	3.95067e+06	3.7093e+06	4.0116e+06	3.87633e+06	3.91578e+06	4.20508e+06	4.85331e+06	4.38156e+06	4.77801e+06	4.58284e+06	4.4649e+06	4.50995e+06
P16662	UGT2B7	0.042	2			265914	271090	336376	279086	286429	303640
P16671	CD36	0.087	2	4	2	185622	163279	208987	187452	169776	167541	179093	168717	211531	185051	172314	183257	19803.5	17563.1	23224.4	19184.4	21104.3	20431.7
P16870	CPE	0.353	8	8	13	580315	564658	645934	607208	612867	613606	614914	590364	678417	661071	629615	617548	1.22745e+06	1.25715e+06	1.33372e+06	1.30552e+06	1.32969e+06	1.30579e+06
P16930	FAH	0.554	15	18	16	7.10584e+06	6.83249e+06	6.86568e+06	5.71289e+06	6.75336e+06	5.84035e+06	2.45423e+06	2.39993e+06	2.21363e+06	2.12578e+06	2.35345e+06	2.1624e+06	4.67154e+06	4.59304e+06	4.3139e+06	3.93978e+06	4.44479e+06	4.00396e+06
P16949	STMN1	0.403	7	8	7	1.01981e+07	1.01626e+07	8.37034e+06	9.37756e+06	9.26616e+06	8.13204e+06	7.47775e+06	7.52724e+06	5.71739e+06	7.02856e+06	6.85703e+06	5.82009e+06	5.67277e+06	5.70563e+06	4.62891e+06	5.20565e+06	5.14149e+06	4.48189e+06
P16989	YBX3	0.398	11	12	10	3.56657e+06	3.80231e+06	4.09053e+06	4.33765e+06	3.88211e+06	4.60607e+06	931217	1.04245e+06	1.09874e+06	1.13471e+06	1.08506e+06	1.23155e+06	979225	1.06252e+06	1.04975e+06	1.21399e+06	1.11644e+06	1.21165e+06
P17028	ZNF24	0.065	2	1	2	83115.1	82647.2	93769.2	94854.3	84909.7	92531	28458.6	29620.9	32772.7	32330.7	30340	29263.3	77176.8	81149.9	92146.7	87003.4	81639.8	85900.7
P17050	NAGA	0.163	7	5	5	430952	436622	466141	471155	452067	433901	385043	388247	436751	422728	396490	365847	734767	690613	719192	758443	728997	722694
P17066	HSPA6	0.092	6	6	6	6.55806e+06	6.13839e+06	6.46598e+06	5.68891e+06	5.79778e+06	5.10953e+06	5.29437e+06	4.88713e+06	5.58222e+06	4.44776e+06	4.62049e+06	4.15247e+06	5.63046e+06	5.05268e+06	5.40629e+06	4.78202e+06	4.76615e+06	4.39844e+06
P17096	HMGA1	0.626	9	10	9	1.11344e+07	1.33427e+07	1.45616e+07	1.49582e+07	1.36495e+07	1.68493e+07	9.33405e+06	1.07253e+07	1.20356e+07	1.2108e+07	1.09942e+07	1.2954e+07	1.5185e+07	1.68247e+07	1.95717e+07	1.93521e+07	1.79889e+07	2.26033e+07
P17152	TMEM11	0.234	4	4	5	294154	283613	402290	303435	338183	371308	290290	294013	447565	310363	337983	388034	199409	203522	256579	222610	235098	243999
P17174	GOT1	0.76	26	26	26	4.50678e+07	4.43024e+07	3.8045e+07	3.85219e+07	4.11907e+07	3.58415e+07	1.28556e+07	1.27295e+07	1.11863e+07	1.12409e+07	1.23734e+07	1.07149e+07	1.72565e+07	1.76374e+07	1.62924e+07	1.52394e+07	1.66353e+07	1.46466e+07
P17252	PRKCA	0.055	2	3	3	86705.4	70699.4	77251.8	75713.3	72450.9	68512.3	70931.3	61706.2	68453.4	62184	66307.9	72739.6	83349.4	66653	79660.1	76773.1	75029.1	81250.7
P17301	ITGA2	0.33	26	26	26	9.3253e+06	8.87238e+06	1.08134e+07	9.83356e+06	9.88121e+06	9.61794e+06	6.83212e+06	6.28732e+06	8.19554e+06	6.94991e+06	7.13061e+06	7.04964e+06	8.53706e+06	7.97502e+06	1.01966e+07	8.98717e+06	9.11884e+06	8.82446e+06
P17405	SMPD1	0.013	1			127154	122615	158127	128538	119854	116982
P17480	UBTF	0.031		1	2							5544.76	7890.27	12469.7	10001.2	10340.7	14197.5	19837.3	23370.9	33329.7	29923.7	29639.5	37807.2
P17516	AKR1C4	0.152	8	8	9	1.96583e+07	1.74477e+07	1.62221e+07	1.72429e+07	1.78114e+07	1.62711e+07	3.57179e+06	3.30473e+06	3.03034e+06	3.20144e+06	3.31359e+06	3.12306e+06	1.35753e+07	1.21883e+07	1.23454e+07	1.18178e+07	1.21474e+07	1.13952e+07
P17535	JUND	0.107	2	2	2	157330	150370	166528	154527	149173	132432	111482	112385	124870	118578	113807	102371	78892	82378.4	88603	83002.3	80889.2	71608.9
P17540	CKMT2	0.053			1													4499.23	4221.51	4933.52	5506.11	5064.78	6848.03
P17544	ATF7	0.083	1	2	3	44165.3	44869.9	45028.7	46816.8	44636.3	45642.2	69696.5	66227.5	76696.2	70848.6	65966.1	64437	67386.5	59856.1	79256.1	63673.5	65562.4	63560.2
P17568	NDUFB7	0.474	5	7	6	408358	459381	466096	488610	469239	463334	415441	448551	461396	477690	461617	453135	425239	461390	510165	495728	476066	480203
P17612	PRKACA	0.094	3	4	4	611087	595958	633799	572975	556518	513134	968643	887536	951149	897028	862772	794607	751820	723948	734114	731260	699456	635463
P17655	CAPN2	0.12	5	4	4	332407	331024	354419	310209	319544	289481	326368	360903	318759	311466	323351	262418	379190	385541	386573	368877	374332	337824
P17661	DES	0.019		1								38867.9	46970.7	55996.4	52459.7	45461.3	62625.3
P17676	CEBPB	0.133	3	4	3	385398	378662	450832	454850	389520	419427	442434	455172	540519	522651	475775	496757	120130	124835	152942	144130	128208	129232
P17812	CTPS1	0.294	12	11	14	3.11199e+06	3.10228e+06	3.03956e+06	2.84941e+06	2.97941e+06	2.63678e+06	1.76826e+06	1.69917e+06	1.73778e+06	1.64894e+06	1.64411e+06	1.50687e+06	1.34292e+06	1.33846e+06	1.39268e+06	1.22075e+06	1.30521e+06	1.20651e+06
P17813	ENG	0.079	2	1	3	81614.1	82215.4	97979.8	94900	87734.7	100584	25280.5	28014	30583.6	28886.5	27447.2	29606.9	91704.8	94692.1	109269	100105	101912	113760
P17844	DDX5	0.046	2		2	77135.9	76977.9	83895.2	93377.1	96657.9	145801							38403.2	40433.5	36870.1	41119.7	45988.5	55884.9
P17858	PFKL	0.368	26	23	24	7.63641e+06	7.15619e+06	6.61627e+06	6.52679e+06	6.92378e+06	6.14025e+06	5.15681e+06	4.91267e+06	4.34243e+06	4.53221e+06	4.75497e+06	4.12792e+06	4.40675e+06	4.26285e+06	4.12974e+06	3.92874e+06	4.08577e+06	3.6186e+06
P17900	GM2A	0.078	2	2	2	108517	161912	112295	124853	129218	168332	99275.1	139663	104186	108461	124048	143140	166648	236460	174203	179435	202691	231722
P17931	LGALS3	0.408	13	12	12	1.09871e+07	1.18275e+07	9.96042e+06	9.65132e+06	1.09181e+07	9.21982e+06	2.79174e+06	3.1267e+06	2.50274e+06	2.61115e+06	2.88501e+06	2.54797e+06	5.62046e+06	6.01594e+06	5.12224e+06	5.07651e+06	5.57478e+06	4.93154e+06
P17980	PSMC3	0.595	21	18	24	5.76357e+06	5.11202e+06	5.26506e+06	5.25178e+06	4.75579e+06	4.7217e+06	3.05403e+06	2.77042e+06	2.79678e+06	2.81376e+06	2.53199e+06	2.47107e+06	5.37973e+06	4.82803e+06	4.87442e+06	4.9141e+06	4.38571e+06	4.34105e+06
P17987	TCP1	0.7	37	35	35	3.5434e+07	3.39071e+07	3.8002e+07	3.11106e+07	3.276e+07	3.11128e+07	1.11631e+07	1.06737e+07	1.12816e+07	9.9413e+06	1.03752e+07	9.88708e+06	2.18872e+07	2.0491e+07	2.23861e+07	1.92356e+07	2.01586e+07	1.8913e+07
P18031	PTPN1	0.087	2	4	3	574679	582325	569826	624219	622396	799418	438373	391206	510219	458686	459994	520036	508755	483127	544845	559889	514780	550758
P18077	RPL35A	0.545	7	7	5	1.76543e+06	1.22405e+06	967857	984258	1.08657e+06	1.19775e+06	1.52231e+06	1.12074e+06	905256	877007	958220	1.06124e+06	838203	592523	545773	503861	546140	593236
P18084	ITGB5	0.245	13	15	13	2.02686e+06	2.095e+06	2.37826e+06	2.19843e+06	2.12492e+06	2.12725e+06	1.31411e+06	1.32092e+06	1.3675e+06	1.3952e+06	1.39809e+06	1.37041e+06	1.03105e+06	1.04753e+06	1.27342e+06	1.09659e+06	1.10673e+06	1.0892e+06
P18085	ARF4	0.194	3	3	3	1.53266e+06	999048	1.42578e+06	983942	938604	989448	200187	116769	179408	128122	119764	132915	405181	254999	361745	268968	249619	260268
P18124	RPL7	0.44	9	12	11	2.67144e+06	1.86809e+06	1.40347e+06	1.46304e+06	1.68369e+06	2.04168e+06	1.0731e+06	881753	704564	726673	829647	908952	1.34362e+06	1.01996e+06	914370	855728	978313	1.10023e+06
P18206	VCL	0.683	88	77	76	4.05473e+07	4.14883e+07	3.6498e+07	3.711e+07	3.78624e+07	3.4052e+07	1.9401e+07	1.9779e+07	1.75676e+07	1.7631e+07	1.86299e+07	1.6816e+07	2.14426e+07	2.1518e+07	1.92699e+07	1.93473e+07	2.00773e+07	1.80224e+07
P18283	GPX2	0.653	5	7	7	249814	268441	216042	232417	236411	221724	298002	316639	286092	265675	280936	260214	502603	547714	429306	439110	470983	434765
P18433	PTPRA	0.064		3	3							42824.1	36975.2	55443.5	45774.3	42151.6	44371.2	36889.6	30420.9	46851.8	36081.4	35500	40831.7
P18510	IL1RN	0.13	2		2	261867	248745	181334	260609	237231	223411							106117	97598.5	75243.6	101327	98787.2	90966
P18583	SON	0.01	3			105446	106863	185736	98610.2	113282	127325
P18615	NELFE	0.263	5	4		170852	161126	186623	167918	160201	168037	61996.6	57472.8	48677	64570.1	56175.2	53987
P18621	RPL17	0.408	6	8	6	1.81439e+06	1.32891e+06	1.21028e+06	1.12582e+06	1.18797e+06	1.27115e+06	2.27139e+06	1.6892e+06	1.23777e+06	1.40998e+06	1.4677e+06	1.51204e+06	1.07967e+06	815473	643240	699333	742982	762627
P18669	PGAM1	0.559	15	16	17	1.16122e+07	1.24265e+07	8.08117e+06	1.04745e+07	1.11992e+07	9.03955e+06	5.76748e+06	6.19677e+06	4.97152e+06	5.44756e+06	5.94206e+06	5.31865e+06	6.03748e+06	6.39275e+06	4.38144e+06	5.58962e+06	5.79245e+06	5.04549e+06
P18754	RCC1	0.202	4	4	4	111961	114526	132599	126474	125252	135046	152523	150807	172354	182861	166065	179993	284866	287569	369991	331015	317048	340840
P18827	SDC1	0.219	5	5	5	1.83623e+06	1.70437e+06	1.99916e+06	1.72815e+06	1.84834e+06	2.01867e+06	1.11346e+06	1.02391e+06	1.19503e+06	1.0894e+06	1.13086e+06	1.17635e+06	404800	416223	419208	378395	396126	404872
P18846	ATF1	0.03	1			134393	126482	149093	126734	115632	123439
P18858	LIG1	0.116	4	8	8	137412	124451	160646	134037	128773	134877	276966	252770	312907	274185	271356	281191	277638	258067	315551	273458	266832	267330
P18859	ATP5PF	0.25	2	1	1	47808.8	46181.6	45562.6	49711.5	45853.3	50353.1	11330.7	12057.1	12461.6	11239.6	12772.5	15300.9	12549.3	12785.7	14342.7	13160.7	13507.6	16036.4
P19022	CDH2	0.135	6	6	5	238940	224908	200135	242255	222523	205503	258570	255255	252122	274922	271501	262978	251185	250160	242188	265756	256863	243728
P19075	TSPAN8	0.042	1			17419.4	16119.3	18555.8	18545.6	18440	19988.9
P19174	PLCG1	0.103	6	10	7	357241	350736	377412	320991	315887	284647	622686	589504	696163	573302	577827	550695	361330	344978	400340	338658	351508	305491
P19256	CD58	0.04	1		1	62168.1	64757.8	71389.2	67533.5	70295.9	70588.6							14154	15802.9	17166.2	15771.1	15107.1	16284.8
P19338	NCL	0.492	57	53	54	5.89089e+07	6.14601e+07	6.59824e+07	6.85237e+07	6.27372e+07	7.90018e+07	3.35825e+07	3.65078e+07	3.7179e+07	3.79044e+07	3.57636e+07	4.39377e+07	3.44405e+07	3.62756e+07	3.75157e+07	3.94462e+07	3.71429e+07	4.5317e+07
P19367	HK1	0.111	8	2	1	275915	282713	322775	266267	288270	284196	50484.4	47824.4	53950.7	54276.1	51080.9	44534.3	54098.7	59675.9	66589.6	44884.8	62029.2	55246.5
P19387	POLR2C	0.364	5	4	5	173001	192660	196564	188883	196842	218130	198234	187204	258626	208117	197195	217181	178788	181480	224218	188613	194159	214001
P19388	POLR2E	0.295	7	3	3	576724	589149	596523	636344	633150	700726	56031.7	55896.5	75514.5	60713.9	64724.9	69392	152081	154521	173036	177653	178956	194093
P19404	NDUFV2	0.602	15	15	13	7.81631e+06	7.83364e+06	8.36058e+06	8.46482e+06	8.25933e+06	8.27247e+06	2.98268e+06	3.1166e+06	3.13286e+06	3.32262e+06	3.13983e+06	3.25616e+06	4.41705e+06	4.58762e+06	4.5314e+06	4.85357e+06	4.66312e+06	4.66251e+06
P19440	GGT1	0.111	9	8	7	2.69748e+06	2.64681e+06	3.01821e+06	2.82031e+06	2.81247e+06	2.8234e+06	2.53136e+06	2.42738e+06	2.88953e+06	2.78684e+06	2.68632e+06	2.7082e+06	2.39918e+06	2.34496e+06	2.7662e+06	2.51934e+06	2.51524e+06	2.49229e+06
P19532	TFE3	0.014		1								15129.8	12760.1	17077.9	16633.1	14150.4	14928.3
P19623	SRM	0.209	4	8	6	439178	437054	400857	323382	337384	293063	787944	811268	637969	684474	693505	642645	787531	811986	603045	663284	674274	603312
P19634	SLC9A1	0.039		2	1							59347.4	62649.1	61716.1	63205.1	58647	56232.8	41684.1	45876.8	44688.6	42399.3	41304.8	39625.3
P19652	ORM2	0.045		1								43500.1	43357.3	54466	52658.4	43943.9	59835.2
P19823	ITIH2	0.414	26	32	29	6.4844e+06	6.38542e+06	7.2175e+06	6.87927e+06	7.05075e+06	7.44572e+06	4.37579e+06	4.13483e+06	4.55236e+06	4.55549e+06	4.58025e+06	4.91215e+06	4.55842e+06	4.54889e+06	5.11709e+06	4.81885e+06	4.90121e+06	5.25378e+06
P19838	NFKB1	0.05	3	2	3	47580.3	50494.4	52794.2	63486.7	65056	54737.7	30316.7	29076.7	30276.5	29376.3	32069.7	32745.7	42577.9	43547.8	48291.9	44095.5	43606.2	49372.3
P19883	FST	0.174	5	3	5	281851	263370	299983	301381	291217	271210	141564	132296	152169	149508	152234	145948	284763	269180	299264	301948	292320	285166
P19971	TYMP	0.261	8	6	6	421712	425570	413346	362370	403512	376258	372591	397714	399948	356745	373470	360557	294444	305257	311297	287806	296692	277086
P20020	ATP2B1	0.148	12	12	14	704673	652230	750766	691419	676680	724054	532731	472291	610205	517586	500891	536558	815498	721142	951430	807549	793805	839320
P20042	EIF2S2	0.697	19	24	24	2.74508e+06	2.70911e+06	2.69367e+06	2.74305e+06	2.6312e+06	3.12374e+06	1.96357e+06	1.89127e+06	1.69203e+06	1.92497e+06	1.8343e+06	2.18549e+06	2.17344e+06	2.15223e+06	1.92017e+06	2.15686e+06	2.07663e+06	2.41162e+06
P20073	ANXA7	0.357	10	13	11	1.92336e+06	1.14152e+06	1.20413e+06	1.01395e+06	931712	807025	2.48892e+06	1.50649e+06	1.5296e+06	1.35724e+06	1.24684e+06	1.08545e+06	1.78444e+06	1.04102e+06	1.04484e+06	988890	881026	731288
P20142	PGC	0.021	1			358388	295564	372646	362776	355720	424100
P20248	CCNA2	0.079	1	3	3	233305	212716	241063	261080	237064	196492	299532	287343	295141	291351	285414	263731	286133	263740	257940	288834	266155	235889
P20290	BTF3	0.816	14	14	12	8.331e+06	8.27247e+06	8.4022e+06	8.44462e+06	7.97442e+06	8.47207e+06	5.81492e+06	5.66635e+06	5.85277e+06	5.90051e+06	5.40018e+06	5.84893e+06	5.02867e+06	4.9695e+06	5.18332e+06	5.12679e+06	4.78064e+06	5.13069e+06
P20337	RAB3B	0.037		1								48910.9	39603.9	42772.1	42064.1	41416.1	39161.7
P20338	RAB4A	0.367	5	7	7	853632	803711	982628	757835	795154	787376	403311	371464	477099	379161	386970	393505	865842	839953	1.00872e+06	808565	838255	852509
P20339	RAB5A	0.181	3	3	3	423406	376661	424538	332619	359878	338722	344759	300017	354235	264686	289674	272087	275395	264095	305969	248679	261199	261334
P20340	RAB6A	0.173	7	6	7	2.69969e+06	2.64211e+06	2.13363e+06	2.91087e+06	2.57023e+06	2.5223e+06	884021	873728	691560	872893	851416	823393	1.0565e+06	1.04227e+06	875094	1.12171e+06	1.01197e+06	1.00877e+06
P20618	PSMB1	0.593	17	15	15	7.82521e+06	7.68523e+06	7.76046e+06	6.97191e+06	7.33376e+06	6.65852e+06	3.26665e+06	3.36348e+06	3.56061e+06	3.041e+06	3.2168e+06	3.04973e+06	4.6217e+06	4.58301e+06	4.30744e+06	4.33365e+06	4.5193e+06	4.27929e+06
P20645	M6PR	0.448	9	15	14	5.16249e+06	5.46175e+06	6.14477e+06	5.5322e+06	5.25515e+06	5.26103e+06	1.95533e+06	1.89599e+06	2.19395e+06	1.9975e+06	1.93851e+06	1.92631e+06	2.47715e+06	2.5237e+06	2.89446e+06	2.54164e+06	2.46509e+06	2.48833e+06
P20648	ATP4A	0.021	2	2	2	1.02771e+06	936484	1.08885e+06	1.00755e+06	931546	943193	1.93951e+06	1.77567e+06	2.15512e+06	2.04078e+06	1.84717e+06	1.95594e+06	709206	668307	809353	727950	714200	707670
P20674	COX5A	0.587	8	7	9	7.47446e+06	9.46774e+06	1.04931e+07	1.20983e+07	9.74635e+06	9.16757e+06	2.70651e+06	3.29593e+06	3.85287e+06	4.39712e+06	3.33606e+06	3.10305e+06	6.50883e+06	8.0369e+06	8.97386e+06	1.07453e+07	8.65116e+06	7.7617e+06
P20700	LMNB1	0.401	18	19	22	1.41513e+06	1.55536e+06	1.62613e+06	1.81453e+06	1.87059e+06	2.29315e+06	1.00847e+06	1.11662e+06	1.16438e+06	1.30729e+06	1.34827e+06	1.61624e+06	1.82712e+06	2.03177e+06	2.05003e+06	2.31433e+06	2.38068e+06	2.80012e+06
P20711	DDC	0.102	3	1	5	221928	208013	210845	187821	203087	188999	451852	421872	428654	368811	407168	373172	488917	474116	494839	440714	470680	451583
P20742	PZP	0.053	8	6	5	2.60468e+06	2.04544e+06	2.89616e+06	2.45052e+06	2.66218e+06	2.96735e+06	1.12869e+06	921177	1.09084e+06	1.08064e+06	1.13887e+06	1.25453e+06	1.44497e+06	1.16006e+06	1.52208e+06	1.43008e+06	1.44122e+06	1.61224e+06
P20810	CAST	0.616	32	32	36	6.85266e+06	6.7581e+06	6.59139e+06	6.404e+06	6.16627e+06	5.36361e+06	7.73547e+06	7.60607e+06	7.67026e+06	7.21845e+06	7.66325e+06	6.1075e+06	6.28166e+06	6.15804e+06	6.33822e+06	5.92838e+06	6.95405e+06	5.31285e+06
P20848	SERPINA2	0.017	1	1	1	266101	224198	265325	248933	240061	257788	260504	238927	276785	247671	258033	277964	224200	203356	231297	221753	214420	228756
P20851	C4BPB	0.115	1		2	52593	54523.2	59707.1	59672	58352	59196.3							74304.7	78075	79916.5	81993.9	79664.5	84624.2
P20933	AGA	0.133	1	3	2	13984.8	20820.6	19706.4	18363.1	15104	16115.8	173400	200153	257614	218319	188547	226336	48031.2	84875.1	52753.2	57995.8	49915.9	50216.5
P20962	PTMS	0.235	4	5	5	522390	504108	500446	478336	480127	386374	431220	424051	465481	415139	416091	379445	595682	582495	629946	559751	547733	464945
P21266	GSTM3	0.04	1			83501.9	70748.1	70262.9	72425.2	69590.8	69468.9
P21281	ATP6V1B2	0.38	15	18	17	3.33282e+06	3.55234e+06	3.69015e+06	3.37792e+06	3.44357e+06	3.39327e+06	2.07548e+06	2.11278e+06	2.21554e+06	1.98918e+06	2.02515e+06	1.9579e+06	2.66256e+06	2.67088e+06	2.91277e+06	2.50417e+06	2.52401e+06	2.46491e+06
P21283	ATP6V1C1	0.327	11	9	7	1.30947e+06	1.24385e+06	1.32744e+06	1.26824e+06	1.23046e+06	1.19268e+06	402444	372587	405319	389222	379037	373649	571387	522356	582400	524394	526765	513739
P21291	CSRP1	0.648	9	10	8	1.6978e+06	1.72798e+06	1.40839e+06	1.46662e+06	1.55371e+06	1.39654e+06	881551	896973	721588	726480	758104	658559	788971	791974	646034	662897	697080	617749
P21333	FLNA	0.541	103	99	105	3.61221e+07	3.35476e+07	3.13782e+07	3.29262e+07	3.24286e+07	3.03615e+07	1.96349e+07	1.83372e+07	1.7008e+07	1.81803e+07	1.81814e+07	1.75583e+07	2.16576e+07	2.02522e+07	1.87559e+07	1.99512e+07	2.00475e+07	1.87997e+07
P21397	MAOA	0.372	16	16	14	3.931e+06	3.78117e+06	4.37319e+06	4.20455e+06	4.24665e+06	4.34858e+06	1.52914e+06	1.46122e+06	1.7496e+06	1.62135e+06	1.6371e+06	1.65519e+06	2.21468e+06	2.10411e+06	2.4436e+06	2.32817e+06	2.28038e+06	2.37686e+06
P21399	ACO1	0.333	18	21	22	2.92137e+06	2.62628e+06	2.96554e+06	2.47058e+06	2.67435e+06	2.32093e+06	2.10821e+06	1.98585e+06	2.10383e+06	1.89532e+06	1.99048e+06	1.75276e+06	2.53989e+06	2.32309e+06	2.52574e+06	2.20222e+06	2.3596e+06	2.07268e+06
P21439	ABCB4	0.044	5	3	4	613914	567616	597255	624842	599716	662611	436904	415907	448688	453843	460601	475990	518906	462966	519996	528653	511750	579387
P21549	AGXT	0.38	12	15	15	4.15049e+06	3.63095e+06	4.66128e+06	4.09643e+06	4.04128e+06	3.83683e+06	3.16245e+06	2.81367e+06	3.31092e+06	3.10774e+06	3.15727e+06	2.98981e+06	3.03613e+06	2.66102e+06	3.00481e+06	2.97593e+06	3.00439e+06	2.84815e+06
P21580	TNFAIP3	0.054	1	1	2	58610.7	54613.8	49324.9	51300.9	53363.2	43504.2	73060.4	67175	77664	70509.5	70504.3	65758.2	60575.9	58127	58037.7	62563.1	59619.4	54216.2
P21589	NT5E	0.08		1	3							17652.3	21833.7	16144.6	20563.6	23649.6	25922.8	40372	50934.3	43849.2	46067.5	56915.1	55320.6
P21675	TAF1	0.004	1			261565	299635	219895	314331	376989	476844
P21695	GPD1	0.456	11	10	11	1.85194e+06	1.80611e+06	1.70641e+06	2.08749e+06	1.61792e+06	1.75903e+06	808807	873229	740283	861575	756764	766442	1.11157e+06	1.11781e+06	987945	1.00679e+06	1.0107e+06	924315
P21741	MDK	0.238	4	2	2	315055	330989	399558	368093	382744	526029	61670.1	61688.8	82721.4	70666.4	76350.3	101362	40619.5	38339.6	52142	45709	48101.3	64040.6
P21796	VDAC1	0.792	21	22	22	7.4322e+07	1.05781e+08	1.25256e+08	1.17742e+08	1.18448e+08	1.2548e+08	9.88836e+06	1.34297e+07	1.59737e+07	1.45311e+07	1.47074e+07	1.54281e+07	2.08791e+07	2.96378e+07	3.7759e+07	3.32433e+07	3.32214e+07	3.51104e+07
P21860	ERBB3	0.007	1	1	1	88583.6	87930.1	107274	128404	98358.2	112609	41474.2	39042.6	45451	48777.8	48656.7	53817.2	127444	126707	139856	136622	137370	133268
P21912	SDHB	0.604	23	23	22	1.4428e+07	1.44325e+07	1.41598e+07	1.59833e+07	1.49547e+07	1.43559e+07	6.3384e+06	6.2057e+06	6.35144e+06	6.83698e+06	6.74672e+06	6.21189e+06	7.48426e+06	7.33547e+06	7.27543e+06	8.16324e+06	7.74279e+06	7.35283e+06
P21926	CD9	0.149	5	4	4	1.86312e+06	1.64294e+06	1.70679e+06	1.85944e+06	1.81391e+06	1.81341e+06	547474	533019	517664	550565	529764	521482	1.02338e+06	930497	1.03555e+06	1.00809e+06	1.0211e+06	1.03597e+06
P21953	BCKDHB	0.064	3	1	3	234041	229114	290793	261073	254939	254317	24936.8	23426.7	31053.8	26318.9	28667.1	29210.9	146185	136290	169041	156872	154343	154448
P21964	COMT	0.605	14	9	10	4.86379e+06	4.57875e+06	3.73268e+06	4.08529e+06	4.31584e+06	3.74296e+06	1.87736e+06	1.80936e+06	2.02606e+06	1.61299e+06	1.75324e+06	1.63687e+06	2.56012e+06	2.45631e+06	2.13658e+06	2.21338e+06	2.30671e+06	2.15596e+06
P21980	TGM2	0.215	10	13	11	984130	866006	901844	858466	845549	759070	1.02314e+06	897801	914468	852598	909833	821310	1.24765e+06	1.06139e+06	1.16747e+06	1.04155e+06	1.12834e+06	1.01801e+06
P22033	MMUT	0.097	1	5	6	49166.5	43143.6	51054.8	49180	47200.3	50867.6	116913	109832	138640	123262	117828	136092	413287	376311	466023	411478	395749	419078
P22059	OSBP	0.227	14	18	16	1.37218e+06	1.23359e+06	1.32369e+06	1.26346e+06	1.26353e+06	1.139e+06	1.57376e+06	1.47157e+06	1.67496e+06	1.49554e+06	1.51614e+06	1.43791e+06	1.67392e+06	1.51729e+06	1.8074e+06	1.53846e+06	1.60986e+06	1.50576e+06
P22061	PCMT1	0.718	13	13	14	5.68865e+06	5.50313e+06	4.98184e+06	5.21276e+06	5.24205e+06	4.59753e+06	2.76229e+06	2.91526e+06	1.79871e+06	2.63786e+06	2.58807e+06	2.25975e+06	4.60933e+06	4.83203e+06	3.23797e+06	4.42069e+06	4.19788e+06	3.74378e+06
P22087	FBL	0.265	7	7	4	1.27225e+06	1.08435e+06	1.24012e+06	1.22912e+06	1.02748e+06	1.27424e+06	738396	730987	727775	736977	629021	895626	440518	350355	443487	442558	368356	438156
P22090	RPS4Y1	0.373	9	7	7	2.13465e+06	1.57525e+06	1.18089e+06	1.11245e+06	1.19998e+06	1.09008e+06	1.65938e+06	1.198e+06	871389	850645	947318	832893	1.18041e+06	837893	643420	599943	669611	588637
P22102	GART	0.29	16	15	16	1.58869e+06	1.43626e+06	1.41547e+06	1.34902e+06	1.38404e+06	1.32364e+06	2.04614e+06	1.9844e+06	1.95737e+06	1.80938e+06	1.90288e+06	1.82869e+06	1.6002e+06	1.52229e+06	1.59919e+06	1.37877e+06	1.45651e+06	1.39191e+06
P22234	PAICS	0.616	35	33	33	5.74262e+07	5.63527e+07	5.41946e+07	5.04636e+07	5.37534e+07	4.64972e+07	1.5818e+07	1.58381e+07	1.55365e+07	1.40635e+07	1.52647e+07	1.36999e+07	1.94332e+07	1.92311e+07	1.88149e+07	1.7271e+07	1.87936e+07	1.69605e+07
P22303	ACHE	0.011	1	1	1	669361	661268	644800	661646	673252	643736	158230	160890	160783	173315	164146	169201	1.2478e+06	1.25127e+06	1.28478e+06	1.29201e+06	1.30166e+06	1.30953e+06
P22307	SCP2	0.367	22	24	25	2.15262e+07	2.25392e+07	1.82153e+07	2.36336e+07	2.22059e+07	2.04983e+07	2.16429e+07	2.10424e+07	2.11795e+07	2.31021e+07	2.1586e+07	2.11894e+07	3.16471e+07	3.19057e+07	3.21287e+07	3.4474e+07	3.2345e+07	3.03685e+07
P22314	UBA1	0.42	31	25	30	6.56163e+06	5.4813e+06	6.37314e+06	5.80688e+06	5.4609e+06	5.46278e+06	7.20201e+06	5.69813e+06	6.5276e+06	6.2136e+06	5.60547e+06	5.57053e+06	5.28377e+06	4.36254e+06	4.92995e+06	4.63697e+06	4.32296e+06	4.19716e+06
P22392	NME2	0.914	16	16	16	1.10809e+08	1.14877e+08	1.03206e+08	9.68937e+07	1.04546e+08	9.53651e+07	2.04059e+07	2.17031e+07	1.85301e+07	1.848e+07	1.99765e+07	1.79872e+07	4.27533e+07	4.42056e+07	3.64298e+07	3.80915e+07	4.02441e+07	3.69388e+07
P22413	ENPP1	0.381	24	19	23	6.22197e+06	6.40073e+06	7.48829e+06	6.93327e+06	6.85517e+06	6.62426e+06	2.29036e+06	2.33197e+06	2.64023e+06	2.48758e+06	2.46257e+06	2.36434e+06	4.81334e+06	4.70157e+06	5.86369e+06	5.1821e+06	4.97867e+06	4.84842e+06
P22415	USF1	0.029		1								23128.3	25205.9	29617.9	29217.7	28436.3	32670.4
P22570	FDXR	0.741	31	32	27	2.0299e+07	1.92972e+07	2.12383e+07	2.34109e+07	2.07948e+07	2.11738e+07	8.2954e+06	8.0153e+06	8.8734e+06	9.55746e+06	8.45612e+06	8.9196e+06	1.08963e+07	1.05969e+07	1.18086e+07	1.26009e+07	1.12796e+07	1.16242e+07
P22612	PRKACG	0.026	1		2	115893	104160	125067	102006	104724	97447.6							99649	100970	111071	98366.7	97576.9	99039.3
P22626	HNRNPA2B1	0.558	22	21	22	6.21309e+06	6.27313e+06	7.51315e+06	8.19622e+06	7.64223e+06	9.60107e+06	3.14982e+06	3.23642e+06	3.73788e+06	4.11993e+06	3.84111e+06	4.798e+06	4.339e+06	4.57623e+06	5.134e+06	5.82923e+06	5.41626e+06	6.7753e+06
P22670	RFX1	0.019		2								18998.2	22106.4	21248.9	20010.7	21037.6	20754
P22681	CBL	0.066		4	3							155891	153186	172661	146387	155015	152841	156934	143553	158581	148121	156972	141964
P22694	PRKACB	0.145	4	5	4	1.11235e+06	1.04078e+06	1.12092e+06	1.02539e+06	1.07197e+06	982845	913161	800346	964763	848473	870012	800232	1.28171e+06	1.21269e+06	1.30351e+06	1.18464e+06	1.16875e+06	1.12127e+06
P22695	UQCRC2	0.592	23	22	24	1.94924e+07	1.97589e+07	2.24108e+07	2.1315e+07	2.1508e+07	2.29305e+07	1.19149e+07	1.27726e+07	1.30121e+07	1.35329e+07	1.33931e+07	1.36658e+07	1.35903e+07	1.38294e+07	1.6256e+07	1.51589e+07	1.52728e+07	1.60107e+07
P22792	CPN2	0.127	5	2	3	316691	357577	425355	335293	325650	370084	50423.7	53905.5	60232.7	53879.1	56039.8	69251	38184.3	36745.8	53647.8	37267.9	40055	46003.5
P22830	FECH	0.414	9	11	12	935717	1.00649e+06	954913	1.06942e+06	1.03922e+06	1.04747e+06	534502	600667	573145	607714	599975	597652	1.07983e+06	1.19148e+06	1.12667e+06	1.23686e+06	1.21912e+06	1.22245e+06
P23141	CES1	0.571	32	28	31	3.27196e+07	3.49523e+07	3.38016e+07	3.80488e+07	3.549e+07	3.68309e+07	2.25555e+07	2.32897e+07	2.23106e+07	2.60665e+07	2.4087e+07	2.50986e+07	2.30466e+07	2.39326e+07	2.27501e+07	2.69367e+07	2.52408e+07	2.55903e+07
P23142	FBLN1	0.118	3	3	5	223346	221942	251009	243604	235589	243254	19894.6	20587.2	20980.7	21810.4	20565.6	22715.5	41685.8	40558.5	51990	45718	47075.6	48890.4
P23193	TCEA1	0.748	17	19	20	5.16491e+06	5.21627e+06	5.00783e+06	5.06356e+06	4.91404e+06	4.48411e+06	2.55381e+06	2.52647e+06	2.64897e+06	2.47887e+06	2.38906e+06	2.2431e+06	4.75887e+06	4.78695e+06	4.69846e+06	4.68432e+06	4.53461e+06	4.15663e+06
P23229	ITGA6	0.305	22	23	27	3.79893e+06	3.7319e+06	4.1782e+06	3.92629e+06	3.86557e+06	4.06161e+06	1.71055e+06	1.72931e+06	1.87407e+06	1.77951e+06	1.73257e+06	1.76124e+06	2.41089e+06	2.34606e+06	2.65527e+06	2.49531e+06	2.40491e+06	2.39562e+06
P23246	SFPQ	0.188	8	10	8	738761	754827	826680	961311	825587	1.06333e+06	644179	654100	623051	759703	719517	881702	710091	720433	684809	839091	791310	947983
P23258	TUBG1	0.204	6	7	6	705746	665599	704797	685311	644993	678450	374795	377608	381288	371786	380416	379163	292996	315605	281203	292929	289929	281188
P23284	PPIB	0.644	24	23	23	8.08212e+07	8.69591e+07	8.8876e+07	8.99736e+07	8.69364e+07	1.00421e+08	6.69143e+07	7.07197e+07	7.7071e+07	7.59592e+07	7.23187e+07	8.49311e+07	3.99115e+07	4.32988e+07	4.49744e+07	4.56145e+07	4.45987e+07	5.08573e+07
P23297	S100A1	0.234	2	2	2	1.01269e+06	1.21984e+06	1.08749e+06	1.36026e+06	1.11722e+06	1.38939e+06	821285	983531	884476	1.07007e+06	900754	1.11971e+06	924510	1.11387e+06	1.05393e+06	1.19171e+06	1.05506e+06	1.26212e+06
P23327	HRC	0.179	4	7	6	136016	127463	138923	136316	133648	136533	77589.5	75170.4	89453.5	82572.8	81418.3	84157.2	168487	161122	180284	173868	164956	159692
P23368	ME2	0.101	4	2	1	224666	217456	223147	233961	229206	224830	94174.4	91913.7	100599	91218.9	96731.1	90419.7	37944.2	36345.2	40055.5	38238	40178.3	37863.2
P23378	GLDC	0.455	36	33	32	1.09108e+07	1.09706e+07	1.21939e+07	1.19202e+07	1.1641e+07	1.19447e+07	5.1991e+06	5.15672e+06	5.38522e+06	5.38651e+06	5.27717e+06	5.30431e+06	6.33561e+06	6.464e+06	6.92885e+06	6.8237e+06	6.63083e+06	6.83927e+06
P23381	WARS1	0.49	23	21	19	1.05537e+07	1.08062e+07	1.09206e+07	9.36449e+06	1.01581e+07	9.46933e+06	4.06907e+06	4.21054e+06	4.21043e+06	3.82788e+06	4.13929e+06	4.05573e+06	3.4923e+06	3.54304e+06	3.51174e+06	3.26394e+06	3.40149e+06	3.31951e+06
P23396	RPS3	0.782	21	18	18	7.9545e+06	5.99936e+06	4.63228e+06	4.12953e+06	4.84383e+06	4.18275e+06	4.53542e+06	3.52866e+06	2.98785e+06	2.63061e+06	2.92671e+06	2.65878e+06	3.87024e+06	3.07285e+06	2.25612e+06	2.25466e+06	2.5027e+06	2.25083e+06
P23434	GCSH	0.468	4	5	5	312729	366089	306652	362526	334203	372271	1.04872e+06	1.11887e+06	907340	1.12329e+06	1.13796e+06	1.21866e+06	940173	943319	908355	1.01542e+06	1.03026e+06	1.14994e+06
P23497	SP100	0.1	7	6	6	9.67592e+06	1.04548e+07	7.94957e+06	1.01553e+07	9.82471e+06	9.9299e+06	8.2032e+06	8.58025e+06	6.68008e+06	8.36289e+06	8.32721e+06	8.09596e+06	4.97655e+06	5.12277e+06	4.17033e+06	5.12682e+06	4.75602e+06	4.83664e+06
P23511	NFYA	0.061		1	1							3832.04	2999.98	1937.2	3885.24	3924.53	2931.54	6310.52	6503.04	3974.24	6467.68	7636.98	5037.67
P23526	AHCY	0.627	36	40	37	6.55527e+07	6.35896e+07	5.7074e+07	5.48531e+07	6.06742e+07	5.48497e+07	1.56745e+07	1.57914e+07	1.45574e+07	1.4038e+07	1.51574e+07	1.40246e+07	1.8543e+07	1.88467e+07	1.53091e+07	1.64937e+07	1.74235e+07	1.59825e+07
P23528	CFL1	0.542	15	16	16	6.62045e+07	6.66211e+07	5.62358e+07	5.70926e+07	5.73451e+07	5.00482e+07	1.37898e+07	1.34756e+07	1.20266e+07	1.16996e+07	1.17136e+07	1.01035e+07	2.56684e+07	2.44894e+07	2.2393e+07	2.13536e+07	2.14897e+07	1.8798e+07
P23588	EIF4B	0.658	54	58	59	2.24165e+07	2.26817e+07	2.25977e+07	2.23852e+07	2.05607e+07	2.0738e+07	9.83167e+06	1.0045e+07	1.05885e+07	9.83148e+06	9.13135e+06	9.18802e+06	1.28854e+07	1.30689e+07	1.37316e+07	1.31226e+07	1.22767e+07	1.19565e+07
P23634	ATP2B4	0.054	3	4	3	125034	119260	145809	124719	123760	123288	89133.2	85897.5	104506	94529.7	84775	93531.5	95848.6	84998.3	113573	101073	96660.5	99385.4
P23763	VAMP1	0.119	2	1	1	1.5785e+06	1.49109e+06	2.01079e+06	1.60686e+06	1.5067e+06	1.58628e+06	74233.6	72307.5	93946.5	82953.8	79570.2	83166.6	399392	408417	618287	443058	438464	434979
P23786	CPT2	0.043	3	2	1	100535	92698.9	135700	110377	105339	111441	44402.3	45424.3	59158.7	47924.4	48897.3	53785.4	20448.4	17832.1	26767.6	23459.1	21319.8	21700
P23919	DTYMK	0.538	12	10	12	1.53129e+06	1.29064e+06	1.47932e+06	1.38537e+06	1.2982e+06	1.22525e+06	946739	778383	922787	886331	785778	794513	1.81527e+06	1.47345e+06	1.77938e+06	1.65558e+06	1.4873e+06	1.49578e+06
P23921	RRM1	0.342	18	15	15	2.29981e+06	2.25746e+06	2.2861e+06	2.10262e+06	2.11476e+06	2.05371e+06	1.26868e+06	1.20171e+06	1.25269e+06	1.15153e+06	1.18892e+06	1.15061e+06	1.26399e+06	1.227e+06	1.3092e+06	1.16511e+06	1.19948e+06	1.1722e+06
P24001	IL32	0.137		2	1							53566.6	49882.5	63957.1	55444.7	57734	56874.4	43883.5	43133	52653	41343	40352.3	36716.4
P24311	COX7B	0.1	2	1	2	629296	698498	849302	775711	768377	851894	202886	236516	281608	267203	281995	317638	166309	194948	230246	222927	237053	252320
P24386	CHM	0.044	1		3	26445.3	26201.2	41890.4	26328.7	27737.6	29296.6							125938	120890	142190	121837	123757	115603
P24534	EEF1B2	0.542	12	12	12	1.96063e+07	1.95912e+07	1.64056e+07	1.95852e+07	1.78491e+07	1.72738e+07	5.21929e+06	5.17055e+06	4.76603e+06	5.17469e+06	4.94877e+06	4.87041e+06	9.33579e+06	9.77822e+06	7.70897e+06	9.23191e+06	8.68974e+06	8.57138e+06
P24539	ATP5PB	0.523	14	15	17	1.24914e+07	1.21981e+07	1.17657e+07	1.33263e+07	1.30342e+07	1.36222e+07	3.10678e+06	3.03879e+06	3.27881e+06	3.36467e+06	3.25086e+06	3.45413e+06	9.41586e+06	9.33025e+06	1.01165e+07	1.03906e+07	9.51376e+06	1.00455e+07
P24666	ACP1	0.715	9	10	8	1.2725e+06	1.2584e+06	936665	1.15665e+06	1.14287e+06	989900	1.8245e+06	1.83636e+06	1.62753e+06	1.63274e+06	1.71591e+06	1.44434e+06	1.53181e+06	1.4892e+06	1.21696e+06	1.37382e+06	1.37543e+06	1.17886e+06
P24752	ACAT1	0.686	27	25	24	3.51147e+07	3.12333e+07	3.36296e+07	3.66953e+07	3.26322e+07	3.40341e+07	7.99417e+06	7.40976e+06	6.8852e+06	8.45912e+06	7.56701e+06	7.82208e+06	1.00293e+07	9.21393e+06	8.86831e+06	1.05321e+07	9.42024e+06	9.92137e+06
P24844	MYL9	0.064			1													10039.3	11485	11659.1	12088.8	12216.3	16195.6
P24928	POLR2A	0.189	24	19	20	1.28555e+06	1.26077e+06	1.39704e+06	1.40932e+06	1.36083e+06	1.44636e+06	1.37473e+06	1.40039e+06	1.46367e+06	1.4547e+06	1.48788e+06	1.49133e+06	950800	933692	1.08477e+06	1.03863e+06	1.04375e+06	1.09315e+06
P24941	CDK2	0.081	1	1	1	61508.9	61978.6	64519.3	62860.7	64268.9	54793.7	10501	10987.1	11969.5	8915.12	9412.59	9731.96	31972	31311	32923.2	31607.5	31331	30715.7
P25054	APC	0.024		3	2							50850.9	47761.3	61235.1	47929.8	45491.5	55488.2	9572.32	11543.3	10185.2	10148.9	10541.6	10381.5
P25098	GRK2	0.025	2	2		81019.9	64775.9	69288.5	76180	69993.5	69382.4	62572.7	54869.2	63262.8	63113	59863.7	65178.9
P25205	MCM3	0.251	9	13	13	612458	522024	600101	553792	520753	609819	801034	797536	801719	755689	726356	814708	710563	663983	727631	669680	647623	715969
P25208	NFYB	0.222	2		2	204902	211521	284742	218142	221933	205473							102971	103693	116434	103887	102950	94905
P25311	AZGP1	0.141	2	3	2	101713	128450	135729	117029	136878	143832	88384.3	145498	102287	107325	132377	128036	106277	125193	176526	118556	142344	151457
P25325	MPST	0.434	12	11	11	4.31538e+06	4.48774e+06	4.34573e+06	4.11602e+06	4.39133e+06	3.83702e+06	3.4063e+06	3.52245e+06	3.47825e+06	3.2364e+06	3.48181e+06	2.96946e+06	2.71427e+06	2.77885e+06	2.79179e+06	2.53321e+06	2.70266e+06	2.42731e+06
P25398	RPS12	0.667	14	10	10	1.89777e+07	1.76336e+07	1.74627e+07	1.86402e+07	1.72391e+07	1.67512e+07	6.14171e+06	5.82336e+06	6.08762e+06	5.93632e+06	5.68256e+06	5.64525e+06	6.10194e+06	5.707e+06	5.62557e+06	6.00843e+06	5.60203e+06	5.49519e+06
P25445	FAS	0.409	11	10	9	1.19495e+06	1.21565e+06	1.37073e+06	1.28197e+06	1.20087e+06	1.25753e+06	1.10247e+06	1.12559e+06	1.29708e+06	1.19402e+06	1.12532e+06	1.21534e+06	1.33159e+06	1.32831e+06	1.45161e+06	1.37387e+06	1.33281e+06	1.40901e+06
P25490	YY1	0.135	5	4		483482	470532	594630	632393	529610	710368	285207	269525	322654	340263	298166	372695
P25685	DNAJB1	0.259	5	10	6	512910	473255	429403	489568	511688	564080	942748	900238	856072	925766	967813	1.00787e+06	1.0063e+06	946144	812792	1.02627e+06	1.03834e+06	1.15551e+06
P25705	ATP5F1A	0.727	53	58	54	1.42765e+08	1.43023e+08	1.56912e+08	1.53809e+08	1.52505e+08	1.54139e+08	5.54138e+07	5.47466e+07	5.95806e+07	6.01702e+07	5.85218e+07	5.9772e+07	6.96711e+07	6.9234e+07	7.46228e+07	7.37325e+07	7.26353e+07	7.32654e+07
P25774	CTSS	0.033			1													10166.7	11683.4	12071.8	11166.7	10542.6	12011.5
P25786	PSMA1	0.924	30	28	23	2.5577e+07	2.63041e+07	2.64891e+07	2.33758e+07	2.49687e+07	2.23869e+07	5.87251e+06	5.87797e+06	5.82692e+06	5.47447e+06	5.6109e+06	5.22485e+06	1.31556e+07	1.29016e+07	1.39094e+07	1.18018e+07	1.21289e+07	1.14704e+07
P25787	PSMA2	0.675	14	13	15	1.87548e+07	1.88779e+07	1.73014e+07	1.66961e+07	1.71564e+07	1.56904e+07	5.55081e+06	5.58607e+06	5.39447e+06	4.99957e+06	5.2411e+06	4.79792e+06	9.10535e+06	8.98195e+06	9.01142e+06	8.33267e+06	8.60703e+06	7.93662e+06
P25788	PSMA3	0.573	12	18	14	1.77974e+07	1.67309e+07	1.80524e+07	1.49682e+07	1.66397e+07	1.54423e+07	5.64748e+06	5.57358e+06	5.57656e+06	5.17308e+06	5.44929e+06	5.05335e+06	4.83713e+06	4.4351e+06	5.17207e+06	4.1869e+06	4.5697e+06	4.3082e+06
P25789	PSMA4	0.782	19	19	18	2.32938e+07	2.25627e+07	2.43546e+07	2.09776e+07	2.24569e+07	2.15266e+07	1.26556e+07	1.21046e+07	1.24634e+07	1.1322e+07	1.18446e+07	1.10855e+07	1.53503e+07	1.47605e+07	1.65192e+07	1.36713e+07	1.48018e+07	1.40094e+07
P25815	S100P	0.495	2	4	3	482095	563185	499635	609961	438777	490328	621625	768536	654295	766691	583869	600011	581425	685091	610903	727344	549686	583699
P25942	CD40	0.087	2	2	2	105451	103120	111000	114509	96031	89713.1	96128.5	95299.7	125463	107375	100427	102504	113479	113889	138778	128735	119770	118128
P26006	ITGA3	0.028	1	2	2	17761.1	16351.8	21342.3	20198.2	17324	18101	39079.5	39923.3	56225.2	49859.8	40493.6	38958.8	45570.8	42288.1	55878.6	52360.5	50596.6	45593.3
P26038	MSN	0.113	2		5	186052	159203	208303	204719	180353	181683							164592	141236	164765	171150	160487	162008
P26196	DDX6	0.244	8	5	5	532973	483095	496327	471201	466803	462250	437396	391317	403938	418398	397725	395529	524487	488824	476226	457305	454575	442453
P26232	CTNNA2	0.106	8	7	7	576659	538018	576106	558022	542687	545862	628045	612007	613572	592175	606656	600014	443174	425683	455106	417415	420897	422254
P26358	DNMT1	0.097	9	5	9	702249	683619	777181	668713	671038	682169	132956	134276	148917	134692	133834	146683	246156	236523	276647	246391	247278	278055
P26368	U2AF2	0.187	5	3	5	903044	935326	1.06982e+06	1.08669e+06	1.02051e+06	1.2305e+06	1.22032e+06	1.25712e+06	1.44543e+06	1.39695e+06	1.42952e+06	1.6779e+06	985242	1.01871e+06	1.16528e+06	1.14379e+06	1.14211e+06	1.34819e+06
P26373	RPL13	0.479	7	7	10	1.9987e+06	1.53387e+06	1.47764e+06	1.33814e+06	1.4606e+06	1.59464e+06	3.02177e+06	2.45331e+06	2.13391e+06	2.18047e+06	2.42168e+06	2.78176e+06	2.57564e+06	2.0992e+06	1.80427e+06	1.92318e+06	2.08868e+06	2.40562e+06
P26374	CHML	0.035	2	2		210001	196376	258963	206761	196915	229407	66294.2	64637.8	79950.2	71316.1	84918.5	117136
P26440	IVD	0.399	18	19	16	5.24366e+06	5.26723e+06	5.47812e+06	5.33002e+06	5.37934e+06	5.21241e+06	2.61668e+06	2.641e+06	2.52401e+06	2.72812e+06	2.72351e+06	2.63426e+06	3.60569e+06	3.50631e+06	3.56929e+06	3.7041e+06	3.70396e+06	3.5573e+06
P26447	S100A4	0.168	1	2		44309.6	42009.8	35598.5	43324.3	38805.8	39291.9	169311	167606	155851	165515	158344	171669
P26572	MGAT1	0.112	2	2	3	145384	159514	162779	155632	166039	181350	11190.4	10817.9	12775.4	12173.2	12840.2	13605.8	64560.3	70791.9	71760.5	68687.9	75933.3	72738.9
P26583	HMGB2	0.684	17	16	15	1.56066e+07	1.57092e+07	1.58409e+07	1.74585e+07	1.65049e+07	1.85774e+07	4.92195e+06	5.01923e+06	4.46486e+06	5.48544e+06	5.42457e+06	5.94101e+06	9.75774e+06	1.01397e+07	9.57201e+06	1.12524e+07	1.05887e+07	1.20155e+07
P26599	PTBP1	0.22	8	8	7	2.32763e+06	2.45648e+06	3.33157e+06	3.29298e+06	2.91951e+06	3.48492e+06	996582	977642	1.41236e+06	1.31918e+06	1.17641e+06	1.42265e+06	1.05345e+06	1.09315e+06	1.56214e+06	1.46346e+06	1.34983e+06	1.56516e+06
P26639	TARS1	0.509	28	26	34	9.7478e+06	9.32211e+06	9.06578e+06	8.78566e+06	8.91035e+06	8.22966e+06	4.94192e+06	4.78214e+06	4.55501e+06	4.4133e+06	4.53937e+06	4.25159e+06	6.81568e+06	6.59424e+06	6.66715e+06	6.10893e+06	6.32471e+06	5.93428e+06
P26640	VARS1	0.229	21	18	19	1.42396e+06	1.28043e+06	1.32173e+06	1.1925e+06	1.18575e+06	1.15271e+06	860487	765677	748619	749826	744707	767391	1.00551e+06	917969	966508	887625	895014	873652
P26641	EEF1G	0.474	20	20	19	2.04586e+07	1.80276e+07	1.80785e+07	1.84401e+07	1.73109e+07	1.7474e+07	8.10108e+06	7.16733e+06	7.62532e+06	7.20188e+06	7.30004e+06	7.1333e+06	8.77301e+06	7.65338e+06	7.81864e+06	7.7581e+06	7.56051e+06	7.45766e+06
P26885	FKBP2	0.38	7	7	4	1.17136e+06	1.23456e+06	1.01366e+06	1.31887e+06	1.22082e+06	1.20654e+06	663023	732943	673088	754132	730742	748993	382521	399941	328257	435700	406226	401095
P26927	MST1	0.107	3	5	3	145814	141953	154082	147598	151207	147465	241962	243415	248134	254011	243454	246620	155213	170196	188383	180302	173598	196214
P27105	STOM	0.573	8	12	10	1.73897e+06	1.67557e+06	2.09631e+06	1.86314e+06	1.94039e+06	1.96345e+06	2.60738e+06	2.67224e+06	2.65854e+06	2.96075e+06	2.94744e+06	2.83743e+06	1.32288e+06	1.38279e+06	1.56735e+06	1.48876e+06	1.47273e+06	1.48371e+06
P27144	AK4	0.682	12	9	12	3.09162e+06	2.63259e+06	2.94774e+06	3.04406e+06	2.6678e+06	2.49891e+06	2.26877e+06	1.9465e+06	2.12472e+06	2.24121e+06	1.95266e+06	1.82553e+06	2.20519e+06	1.94536e+06	2.07164e+06	2.22455e+06	1.95111e+06	1.78374e+06
P27338	MAOB	0.306	8	11	10	862305	853284	941809	889650	884160	956458	899233	900836	992963	979109	978675	1.0776e+06	874032	868435	886650	946846	921564	1.02462e+06
P27348	YWHAQ	0.518	15	15	13	1.07731e+07	1.08608e+07	1.05567e+07	1.011e+07	1.03195e+07	9.05894e+06	7.85194e+06	7.62554e+06	8.09135e+06	6.95751e+06	7.25085e+06	6.48814e+06	3.76719e+06	3.76202e+06	3.78268e+06	3.53788e+06	3.61475e+06	3.24583e+06
P27361	MAPK3	0.179	4	4	3	431813	390568	430637	375730	397758	391781	505451	490717	495257	464073	488867	476248	204955	179559	197060	175103	188231	194904
P27487	DPP4	0.466	34	31	33	1.28189e+07	1.11748e+07	1.67546e+07	1.27633e+07	1.34719e+07	1.56253e+07	4.47436e+06	3.91303e+06	5.8272e+06	4.4967e+06	4.61446e+06	5.445e+06	9.11602e+06	7.93547e+06	1.11576e+07	9.19925e+06	9.38367e+06	1.09636e+07
P27540	ARNT	0.023		2								30750.3	29981.6	37759.6	33421.6	33298.9	32199
P27544	CERS1	0.051	2		1	78124.7	78577.1	87398.5	81201	83886.7	84802.8							4891.14	4480.69	5819.56	4589.52	5279.58	4465.91
P27635	RPL10	0.276	4	5	4	751826	599898	467345	483071	521288	571388	1.27601e+06	980922	759090	822138	889737	1.0145e+06	857625	701429	546608	591741	607233	619706
P27694	RPA1	0.383	16	17	12	2.11938e+06	2.09846e+06	2.47371e+06	2.27634e+06	2.29159e+06	2.54139e+06	1.32331e+06	1.27979e+06	1.54182e+06	1.34827e+06	1.40047e+06	1.55613e+06	1.10335e+06	1.05574e+06	1.31301e+06	1.13981e+06	1.13885e+06	1.2708e+06
P27695	APEX1	0.535	15	12	13	2.11779e+06	1.95966e+06	2.18581e+06	2.08011e+06	2.00424e+06	2.13638e+06	1.41349e+06	1.22518e+06	1.34523e+06	1.24685e+06	1.19812e+06	1.23195e+06	1.14119e+06	1.0275e+06	1.15905e+06	1.13339e+06	1.09014e+06	1.13851e+06
P27707	DCK	0.219	4	4	6	976469	929874	1.01966e+06	861221	885131	863159	365469	327583	409804	326623	348957	371827	464283	407802	516290	416593	420708	427336
P27708	CAD	0.066	3	4	7	94015	106255	101276	88265.6	100643	97789.5	133038	133122	138492	137794	150315	151905	199814	200761	203331	190435	214934	211985
P27797	CALR	0.801	46	41	45	2.00869e+08	2.08402e+08	2.2418e+08	2.26496e+08	2.18611e+08	2.26303e+08	1.17107e+08	1.202e+08	1.27519e+08	1.32564e+08	1.26952e+08	1.32207e+08	8.7569e+07	9.13484e+07	9.31638e+07	9.99191e+07	9.60737e+07	9.9422e+07
P27816	MAP4	0.644	61	63	59	3.50029e+07	3.44422e+07	3.30054e+07	3.33241e+07	3.25358e+07	2.96926e+07	1.87267e+07	1.87158e+07	1.78903e+07	1.80383e+07	1.74303e+07	1.55438e+07	2.58016e+07	2.52988e+07	2.45331e+07	2.44051e+07	2.37679e+07	2.1719e+07
P27824	CANX	0.568	47	48	48	8.29267e+07	8.54699e+07	9.24753e+07	9.19049e+07	9.13727e+07	9.91139e+07	4.72248e+07	4.81477e+07	5.24641e+07	5.23494e+07	5.16772e+07	5.5472e+07	5.10308e+07	5.26869e+07	5.56817e+07	5.62272e+07	5.56276e+07	5.94215e+07
P27986	PIK3R1	0.012			1													34082.7	31216	32763.3	31464.3	32614.7	27716.1
P28062	PSMB8	0.341	7	9	7	1.30786e+06	1.18042e+06	1.41729e+06	1.12128e+06	1.2242e+06	1.18604e+06	798368	777843	823015	734650	817161	807943	881088	816016	889041	796824	834802	809227
P28065	PSMB9	0.041			1													127808	143742	173067	121473	130867	126779
P28066	PSMA5	0.656	16	15	15	2.74659e+07	2.68722e+07	2.82423e+07	2.44971e+07	2.59156e+07	2.40544e+07	6.58097e+06	6.7652e+06	6.8138e+06	6.14545e+06	6.33262e+06	6.1528e+06	5.79866e+06	5.59833e+06	5.8006e+06	5.30406e+06	5.51469e+06	5.48306e+06
P28070	PSMB4	0.568	11	10	11	3.88386e+06	3.58428e+06	4.05038e+06	3.39441e+06	3.59203e+06	3.45082e+06	2.51628e+06	2.33698e+06	2.47541e+06	2.21586e+06	2.37992e+06	2.14877e+06	1.12367e+06	1.06116e+06	964028	1.04205e+06	1.05687e+06	982230
P28072	PSMB6	0.448	9	8	8	9.04384e+06	8.78744e+06	1.00515e+07	7.68524e+06	8.40767e+06	8.12152e+06	4.60685e+06	4.50643e+06	5.53533e+06	3.92414e+06	4.31209e+06	4.1915e+06	2.41987e+06	2.31558e+06	2.74651e+06	2.09367e+06	2.34054e+06	2.3008e+06
P28074	PSMB5	0.513	15	14	14	6.10027e+06	5.67437e+06	7.11149e+06	5.20975e+06	5.7374e+06	5.6052e+06	4.61852e+06	4.26656e+06	4.68057e+06	3.95838e+06	4.46272e+06	4.30465e+06	6.81345e+06	6.38525e+06	7.03918e+06	5.96768e+06	6.49001e+06	6.17455e+06
P28161	GSTM2	0.151		3	2							147767	134388	136246	111167	129434	115372	27011.9	22487	19506.9	19367	19262.2	16803.3
P28288	ABCD3	0.404	21	19	14	2.55413e+06	2.21002e+06	2.06877e+06	2.01424e+06	2.16071e+06	2.12778e+06	2.11714e+06	1.92993e+06	1.83595e+06	1.77464e+06	1.85127e+06	1.91309e+06	2.13195e+06	1.8471e+06	1.64083e+06	1.67361e+06	1.72428e+06	1.60519e+06
P28300	LOX	0.161	3	3	2	155561	195792	237947	174721	176598	190344	112199	110937	131591	119616	125920	144613	28599	25430.5	38855.4	30754.7	29653.3	30275.6
P28331	NDUFS1	0.358	16	16	21	2.76656e+06	2.69563e+06	2.63892e+06	2.94522e+06	2.86594e+06	2.80676e+06	1.70589e+06	1.70493e+06	1.71332e+06	1.83065e+06	1.82058e+06	1.74714e+06	2.77167e+06	2.75467e+06	2.77029e+06	3.01654e+06	2.93527e+06	2.88771e+06
P28332	ADH6	0.332	12	12	9	1.99111e+06	2.03961e+06	1.77456e+06	1.77892e+06	1.98049e+06	1.82116e+06	1.69781e+06	1.73453e+06	1.48309e+06	1.47499e+06	1.68413e+06	1.55696e+06	1.99297e+06	1.98106e+06	1.80936e+06	1.72096e+06	1.96936e+06	1.81993e+06
P28340	POLD1	0.081	3	6	2	68687.7	63968	72203.7	64947.9	63656	58969.7	177084	183351	174586	171273	179585	161329	19365.3	19990.9	22602.7	18549.5	19653.3	16219.1
P28370	SMARCA1	0.089	3	6	5	43911.1	44735.2	53095.1	48566	46749.4	60849.1	87434.5	83307.6	81876.2	89189.6	87350.1	97131.3	55083.2	52147	55044.2	54293.1	55016.7	63198.4
P28482	MAPK1	0.35	10	9	11	8.48743e+06	8.28939e+06	8.17427e+06	7.96228e+06	7.96313e+06	7.32518e+06	4.33238e+06	4.32251e+06	4.40475e+06	4.13719e+06	4.28744e+06	3.93912e+06	4.58037e+06	4.60076e+06	4.25319e+06	4.38164e+06	4.43511e+06	4.10627e+06
P28715	ERCC5	0.028		2								12606.2	12547.9	19126.1	12823.7	13063.2	12781.6
P28799	GRN	0.223	9	12	8	1.26169e+06	1.35695e+06	1.41217e+06	1.31296e+06	1.22967e+06	1.42924e+06	913240	996382	1.01609e+06	946033	916866	1.03249e+06	297532	319120	356685	300905	306830	326061
P28838	LAP3	0.684	27	30	28	1.03704e+07	9.73396e+06	9.28534e+06	9.75317e+06	9.63052e+06	8.55685e+06	5.79118e+06	5.69677e+06	5.38221e+06	5.60066e+06	5.59587e+06	5.08464e+06	5.77265e+06	5.49159e+06	5.38637e+06	5.51541e+06	5.4848e+06	5.04091e+06
P29083	GTF2E1	0.062		1	1							2116.31	2044.36	1011.19	2233.63	1772.18	2360.88	4156.12	5129.62	3410.63	3419.14	3486.93	3348.9
P29084	GTF2E2	0.11	2		1	51411.1	42846	61744	49907.3	44049.5	52541.8							22110.3	20725.4	19080.4	21849.5	19664	19152.3
P29122	PCSK6	0.024	1	2	2	9568.09	9422.97	9931.26	10464.2	9754.74	12864.5	38274.7	45388.9	40036.8	42981.8	42973.7	50503.6	20727.4	23171.3	27067.1	21866.4	26000.3	35011.9
P29144	TPP2	0.263	24	24	23	1.9484e+06	2.27228e+06	2.08789e+06	2.03251e+06	2.16608e+06	2.10238e+06	1.54909e+06	1.73598e+06	1.66797e+06	1.60255e+06	1.69464e+06	1.66294e+06	1.74035e+06	2.03203e+06	1.75342e+06	1.78527e+06	1.93931e+06	1.87472e+06
P29218	IMPA1	0.48	15	13	14	1.72835e+06	1.78629e+06	1.5314e+06	1.53105e+06	1.676e+06	1.54407e+06	947733	1.02988e+06	847489	867004	938417	832180	1.74248e+06	1.83873e+06	1.54019e+06	1.5558e+06	1.68546e+06	1.51011e+06
P29279	CCN2	0.39	9	9	10	766673	764125	815578	745753	773842	779289	336890	337107	353283	349979	369936	391015	382737	406908	422764	398500	428051	430912
P29317	EPHA2	0.037	2	1	2	95229.2	95065.9	106134	104223	104883	109265	31005.1	30630.7	33077.7	35938.4	34809.4	34679.6	65670.3	70031.1	75676.3	73174	75644	76364
P29353	SHC1	0.134	3	3	5	36637.9	37536.3	34088.1	35423.5	36303.5	33324.9	212005	224037	212574	214525	225818	210175	157443	155947	162815	151461	151696	139570
P29372	MPG	0.164	1	2	4	30945.9	28151.3	32512.8	32530.2	29016.7	27925.9	23440.6	23001.3	28712.9	27419.8	26762.6	29243.6	131156	132525	150450	154247	145097	168363
P29401	TKT	0.682	36	36	37	6.35216e+07	6.3936e+07	6.74406e+07	5.90455e+07	6.19215e+07	5.35771e+07	2.07261e+07	2.0177e+07	2.07181e+07	1.92595e+07	1.9875e+07	1.70174e+07	3.44956e+07	3.49702e+07	3.59964e+07	3.20301e+07	3.33357e+07	2.87589e+07
P29558	RBMS1	0.064	2		1	85910.4	87658.1	128604	86046.2	91186.3	93166.3							6848.57	8195.81	7571.92	8736.45	8583.17	6885.98
P29590	PML	0.115	4	2	2	125478	123408	122107	130432	125265	126844	4629.15	4769.72	6173.42	5072.41	4834.23	5022.39	35939.4	35561.2	45321.9	38099.2	41705.5	41885.8
P29692	EEF1D	0.872	25	24	25	1.08218e+07	1.04745e+07	9.42471e+06	1.01785e+07	9.69052e+06	9.48868e+06	6.77588e+06	6.64235e+06	6.34468e+06	6.45191e+06	6.37012e+06	6.42894e+06	6.39442e+06	6.25396e+06	5.67649e+06	6.15072e+06	5.9573e+06	5.95849e+06
P29966	MARCKS	0.44	14	14	14	1.86662e+07	1.55104e+07	2.1449e+07	1.83597e+07	1.67519e+07	1.51306e+07	1.0634e+07	9.14447e+06	1.12394e+07	1.08325e+07	1.00104e+07	9.33875e+06	8.12969e+06	7.1111e+06	9.1567e+06	8.23177e+06	7.46882e+06	6.78866e+06
P29992	GNA11	0.245	4	5	6	269800	247277	323518	291140	281793	329262	346139	334221	394042	368227	373261	409992	252036	228909	308554	261680	268830	305997
P30038	ALDH4A1	0.515	30	26	27	1.18462e+07	1.07116e+07	1.50436e+07	1.55062e+07	1.20177e+07	1.42481e+07	4.90857e+06	4.43032e+06	5.65716e+06	6.15985e+06	4.92609e+06	5.68507e+06	6.80526e+06	6.14662e+06	8.19781e+06	8.62096e+06	6.84872e+06	7.92557e+06
P30040	ERP29	0.632	17	15	16	6.00527e+07	6.12543e+07	6.02542e+07	6.69743e+07	6.36043e+07	6.39437e+07	1.92548e+07	1.94604e+07	2.05862e+07	2.1472e+07	2.02711e+07	2.08501e+07	2.74549e+07	2.86409e+07	2.73193e+07	3.08274e+07	2.93993e+07	2.95113e+07
P30041	PRDX6	0.737	24	24	23	2.81938e+07	2.65261e+07	2.57028e+07	2.31521e+07	2.63874e+07	2.36151e+07	9.57695e+06	9.05393e+06	9.19546e+06	8.3377e+06	9.2113e+06	8.52558e+06	1.16848e+07	1.15976e+07	1.05446e+07	1.05898e+07	1.13384e+07	1.01244e+07
P30043	BLVRB	0.447	7	5	7	534832	507068	437120	489061	496209	481434	139557	131914	110010	135094	122343	112545	363741	350585	334589	346427	338721	327702
P30044	PRDX5	0.458	11	10	10	1.90836e+07	1.92648e+07	1.66754e+07	1.86419e+07	1.91038e+07	1.63908e+07	1.03257e+07	1.0472e+07	9.83589e+06	1.02372e+07	1.02496e+07	8.80748e+06	2.63968e+07	2.66361e+07	2.47448e+07	2.60864e+07	2.55706e+07	2.23911e+07
P30046	DDT	0.161	2	2	2	5.33254e+06	5.88326e+06	4.59678e+06	4.78241e+06	5.67256e+06	5.49352e+06	1.46001e+06	1.63428e+06	1.27451e+06	1.25065e+06	1.41002e+06	1.15857e+06	1.348e+06	1.48159e+06	1.15158e+06	1.15393e+06	1.34244e+06	1.09014e+06
P30047	GCHFR	0.488	1	2	2	180483	185925	207354	162666	193230	165671	29469.9	33265.4	25414.5	28342.9	31183.6	30778.3	43211.6	44245.2	32334.1	38637.5	43628.5	38473.2
P30048	PRDX3	0.457	10	9	9	1.53688e+07	1.64326e+07	1.73816e+07	1.77036e+07	1.90016e+07	2.15823e+07	1.18147e+07	1.26858e+07	1.30036e+07	1.34745e+07	1.46753e+07	1.63116e+07	1.52951e+07	1.64651e+07	1.75117e+07	1.80015e+07	1.98871e+07	2.19324e+07
P30049	ATP5F1D	0.411	4	4	4	3.86221e+06	3.68003e+06	4.16274e+06	4.13209e+06	3.85834e+06	4.08168e+06	1.59686e+06	1.53991e+06	1.685e+06	1.7555e+06	1.66487e+06	1.81883e+06	1.55006e+06	1.48603e+06	1.7506e+06	1.69424e+06	1.62511e+06	1.72158e+06
P30050	RPL12	0.691	8	11	10	5.90724e+06	5.79063e+06	5.59241e+06	5.40893e+06	5.45142e+06	5.81399e+06	2.53481e+06	2.50847e+06	2.41411e+06	2.3799e+06	2.48639e+06	2.65753e+06	3.19742e+06	3.21671e+06	3.15081e+06	2.98312e+06	3.13416e+06	3.22537e+06
P30084	ECHS1	0.614	19	21	18	2.38136e+07	2.38492e+07	2.35447e+07	2.57353e+07	2.3933e+07	2.38312e+07	9.28828e+06	9.2559e+06	9.58271e+06	9.85814e+06	9.19405e+06	9.04835e+06	1.40278e+07	1.33886e+07	1.44116e+07	1.49546e+07	1.384e+07	1.38691e+07
P30085	CMPK1	0.352	5	5	5	880041	748034	775571	777260	699131	639557	543412	451678	485514	478961	405855	393610	1.1255e+06	928098	950822	948263	868363	793300
P30086	PEBP1	0.888	13	13	13	1.39662e+07	2.86777e+07	1.07777e+07	1.38129e+07	1.93621e+07	2.18372e+07	5.00388e+06	9.76593e+06	4.09428e+06	4.82636e+06	6.53827e+06	7.19146e+06	1.05285e+07	2.17004e+07	8.3001e+06	1.04668e+07	1.41448e+07	1.63205e+07
P30101	PDIA3	0.762	49	49	47	1.5437e+08	1.64724e+08	1.58151e+08	1.77124e+08	1.71517e+08	1.74589e+08	5.14123e+07	5.44088e+07	5.29402e+07	5.93079e+07	5.79139e+07	5.98836e+07	6.09795e+07	6.46814e+07	6.31541e+07	6.97851e+07	6.83137e+07	6.96775e+07
P30153	PPP2R1A	0.39	22	17	20	6.45672e+06	6.17598e+06	5.93732e+06	5.67203e+06	5.83781e+06	5.32768e+06	2.84824e+06	2.72618e+06	2.79917e+06	2.52305e+06	2.62312e+06	2.46801e+06	4.88521e+06	4.64867e+06	4.64704e+06	4.3286e+06	4.50942e+06	4.15351e+06
P30154	PPP2R1B	0.166	7	6	6	2.35407e+06	2.27216e+06	2.51924e+06	2.1224e+06	2.23856e+06	2.09453e+06	3.44818e+06	3.44616e+06	3.49716e+06	3.1416e+06	3.24547e+06	3.00551e+06	3.88711e+06	3.80895e+06	3.98701e+06	3.49221e+06	3.60992e+06	3.23742e+06
P30260	CDC27	0.069	5	3	3	390684	397213	404476	410686	397803	424437	251097	271026	285866	276259	265824	289244	228951	240453	246094	224782	230242	233815
P30405	PPIF	0.609	12	11	13	1.09531e+07	1.1322e+07	8.92838e+06	1.28771e+07	1.16236e+07	1.25008e+07	6.46677e+06	6.40093e+06	5.11479e+06	7.47726e+06	6.75392e+06	7.26091e+06	5.36847e+06	5.27322e+06	5.02184e+06	6.0419e+06	5.4604e+06	6.01958e+06
P30408	TM4SF1	0.045		1								9149.93	7081.59	9032.99	10085.2	9787.46	9804.09
P30419	NMT1	0.214	9	6	9	1.75663e+06	1.68017e+06	1.56617e+06	1.94663e+06	1.72278e+06	1.87944e+06	987105	914478	745679	1.05242e+06	901765	946600	1.14971e+06	1.05574e+06	1.0521e+06	1.21395e+06	1.09021e+06	1.16587e+06
P30519	HMOX2	0.25	5	6	4	736034	682790	794473	715876	716654	695303	530121	499125	530544	525919	534083	509081	330179	297450	366726	320266	320059	308300
P30520	ADSS2	0.414	13	17	12	3.6946e+06	3.86975e+06	3.07053e+06	3.26558e+06	3.35921e+06	3.03414e+06	2.48407e+06	2.69353e+06	2.10778e+06	2.25478e+06	2.31241e+06	2.0519e+06	2.01576e+06	2.10887e+06	1.85161e+06	1.80582e+06	1.87973e+06	1.73656e+06
P30533	LRPAP1	0.555	26	23	25	2.07211e+07	2.1403e+07	2.24354e+07	2.33197e+07	2.14644e+07	2.27885e+07	7.07637e+06	7.21364e+06	8.02124e+06	7.72459e+06	7.29978e+06	7.74859e+06	6.41968e+06	6.58935e+06	7.13824e+06	7.03461e+06	6.59962e+06	7.01231e+06
P30536	TSPO	0.095	2	2	2	67967.1	51529.1	81334.9	61265.4	58956.1	65066.8	168273	138032	195778	158369	161700	172531	109867	76538.7	126248	97855.4	103594	108646
P30566	ADSL	0.446	21	16	18	9.01571e+06	9.30907e+06	8.18006e+06	7.98065e+06	8.48059e+06	7.68914e+06	4.51947e+06	4.78732e+06	4.32959e+06	3.98631e+06	4.38835e+06	3.75897e+06	2.77705e+06	2.88422e+06	2.68364e+06	2.34329e+06	2.57864e+06	2.369e+06
P30613	PKLR	0.329	12	12	12	9.1814e+06	9.08844e+06	7.66453e+06	7.79109e+06	8.36869e+06	6.85553e+06	2.87327e+06	2.92056e+06	2.56354e+06	2.51736e+06	2.70702e+06	2.20737e+06	1.35728e+06	1.36015e+06	1.27131e+06	1.226e+06	1.31041e+06	1.15708e+06
P30622	CLIP1	0.339	30	42	32	2.86179e+06	2.84712e+06	2.88594e+06	2.79494e+06	2.67442e+06	2.57632e+06	2.5324e+06	2.54577e+06	2.61973e+06	2.50384e+06	2.41984e+06	2.29537e+06	1.70829e+06	1.74587e+06	1.76366e+06	1.66513e+06	1.65289e+06	1.54927e+06
P30711	GSTT1	0.371	5	7	5	1.16778e+06	1.14965e+06	1.03202e+06	973549	1.11827e+06	988554	740257	761755	691065	662433	734427	667981	431723	431908	408938	379553	423823	388595
P30740	SERPINB1	0.451	14	14	18	4.33733e+06	4.11919e+06	3.82414e+06	3.69029e+06	3.8889e+06	3.46387e+06	1.13835e+06	1.2264e+06	1.13462e+06	1.06677e+06	1.09814e+06	987224	3.24756e+06	3.20782e+06	3.16385e+06	2.85809e+06	3.00966e+06	2.72837e+06
P30825	SLC7A1	0.064	4	4	4	595319	584255	621105	588580	620517	599134	299463	316748	305020	326334	316071	321981	174095	179684	188933	177145	178788	179186
P30837	ALDH1B1	0.553	27	28	27	3.17327e+07	3.20976e+07	2.82673e+07	3.40542e+07	3.2036e+07	3.10308e+07	1.44777e+07	1.50535e+07	1.12743e+07	1.5719e+07	1.47795e+07	1.35196e+07	2.18518e+07	2.28728e+07	1.71849e+07	2.48725e+07	2.30438e+07	2.19284e+07
P30838	ALDH3A1	0.026	1			35379.7	31835	41547.9	36864	34328.7	30603.8
P30876	POLR2B	0.245	14	18	17	929522	887593	1.01087e+06	987502	973802	1.05346e+06	839283	827727	991303	905596	902352	999312	749102	725382	845174	785398	797229	856402
P31040	SDHA	0.593	28	29	23	1.6375e+07	1.60892e+07	1.83217e+07	1.72628e+07	1.68606e+07	1.68077e+07	5.24288e+06	5.1584e+06	5.90347e+06	5.77846e+06	5.57156e+06	5.70267e+06	5.93736e+06	5.75465e+06	7.11177e+06	6.47248e+06	6.30576e+06	6.42209e+06
P31146	CORO1A	0.124	4	3	3	90710.8	80684.4	89509.2	87038.2	84795.7	73660.7	126315	131794	143836	136232	126771	129787	119441	115427	134303	118048	115468	110779
P31150	GDI1	0.506	22	21	21	1.65985e+07	1.65357e+07	1.47405e+07	1.38892e+07	1.62127e+07	1.43904e+07	8.1738e+06	8.30585e+06	7.53504e+06	7.0741e+06	7.78473e+06	6.89574e+06	8.37755e+06	8.25975e+06	7.99374e+06	7.26368e+06	8.06325e+06	7.16212e+06
P31153	MAT2A	0.306	12	8	10	1.7492e+06	1.78035e+06	1.87584e+06	1.60848e+06	1.61646e+06	1.62114e+06	962183	976294	969058	891502	924343	930988	895788	919313	906641	833844	853519	846518
P31321	PRKAR1B	0.092	3	2	5	681258	618367	439485	615355	621173	575114	245510	215735	152854	209748	223990	188723	685038	624031	530582	640026	647056	598777
P31327	CPS1	0.101	8	8	6	417517	400737	462639	476961	452662	425844	419335	415738	491949	487716	486965	464148	188973	187069	234211	213221	208086	202633
P31350	RRM2	0.326	11	11	11	1.19196e+06	1.1247e+06	1.19902e+06	1.08185e+06	1.07484e+06	1.00204e+06	482268	464454	520222	452013	478895	473666	750402	721287	760621	674653	714553	663818
P31431	SDC4	0.227	3	2	2	230844	212584	224402	227146	226973	205596	83960.5	81211.3	85756.8	79982.6	81631.3	84679	48289.2	47839.4	47280	51517.8	48607.4	50502.5
P31483	TIA1	0.316	12	8	8	3.10425e+06	3.32432e+06	3.48603e+06	3.60105e+06	3.45902e+06	3.42907e+06	1.7173e+06	1.80981e+06	2.00062e+06	1.97357e+06	1.94654e+06	1.98435e+06	1.19391e+06	1.22363e+06	1.36562e+06	1.33892e+06	1.29163e+06	1.27209e+06
P31641	SLC6A6	0.029		2								501690	498946	650375	547030	597613	749726
P31645	SLC6A4	0.043	2			27171.1	25917.2	28508.5	26870.4	30761.2	28295.7
P31689	DNAJA1	0.494	12	11	11	2.05852e+06	1.95693e+06	1.83148e+06	1.81561e+06	1.86104e+06	1.82159e+06	976822	893487	894879	861173	859961	850591	883662	842344	829721	798227	792855	813707
P31749	AKT1	0.017		1								108297	94266.8	94252.1	105748	100900	101010
P31751	AKT2	0.077	1		1	3206.94	3878.94	3586.93	3198.13	3335.44	3681.27							26659.1	25237.4	28790.7	27066	27727.6	25704
P31930	UQCRC1	0.521	20	19	22	8.09979e+06	8.27657e+06	9.71003e+06	9.22538e+06	8.97465e+06	9.4211e+06	5.07788e+06	5.12692e+06	5.77152e+06	5.59409e+06	5.4657e+06	5.84715e+06	5.9672e+06	5.98782e+06	6.32829e+06	6.47277e+06	6.27017e+06	6.58669e+06
P31937	HIBADH	0.476	9	11	10	6.56527e+06	6.54637e+06	6.68462e+06	6.79709e+06	6.88822e+06	6.37834e+06	3.10227e+06	3.16727e+06	2.94107e+06	3.30226e+06	3.33987e+06	3.29549e+06	4.06276e+06	4.12199e+06	3.93905e+06	4.29275e+06	4.31877e+06	4.10405e+06
P31939	ATIC	0.824	44	40	41	2.95607e+07	2.63786e+07	2.46574e+07	2.2901e+07	2.22941e+07	1.94733e+07	2.01688e+07	1.78686e+07	1.59941e+07	1.55494e+07	1.50117e+07	1.32235e+07	1.39969e+07	1.25909e+07	1.14205e+07	1.05756e+07	1.0254e+07	9.22001e+06
P31942	HNRNPH3	0.107	2	1	3	21680.4	23270.5	16296.4	26297.2	29940.8	34987.8	23053.4	27491.7	18351.1	31455.7	36607.1	40620.8	32755.3	38707.8	29979.6	42582.1	50275.9	60486.5
P31943	HNRNPH1	0.238	6	6	5	768847	821357	901948	954811	959981	1.07048e+06	383803	413655	472074	479346	486552	585717	680916	743395	787331	848725	870561	999836
P31946	YWHAB	0.654	13	13	11	6.37024e+06	6.53906e+06	5.60923e+06	6.00235e+06	6.30511e+06	5.7696e+06	2.97636e+06	3.10075e+06	2.77557e+06	2.82081e+06	2.9054e+06	2.60207e+06	3.66338e+06	3.74629e+06	3.1565e+06	3.62949e+06	3.61258e+06	3.51318e+06
P31947	SFN	0.577	17	17	16	2.44221e+07	2.48153e+07	2.1265e+07	2.23401e+07	2.26299e+07	1.97885e+07	8.2766e+06	8.53361e+06	7.44066e+06	7.61083e+06	7.80274e+06	6.77279e+06	1.93389e+07	1.95563e+07	1.69601e+07	1.80888e+07	1.83171e+07	1.58603e+07
P31948	STIP1	0.786	55	55	51	7.75694e+07	7.26225e+07	6.24005e+07	7.0959e+07	6.75885e+07	6.01995e+07	2.80485e+07	2.61438e+07	2.41127e+07	2.57482e+07	2.47749e+07	2.25864e+07	3.7654e+07	3.46695e+07	3.00343e+07	3.43469e+07	3.26066e+07	2.92893e+07
P31949	S100A11	0.495	5	5	5	3.93151e+06	4.08374e+06	2.77248e+06	3.52969e+06	3.43695e+06	3.08964e+06	3.22765e+06	3.19595e+06	2.25059e+06	2.70471e+06	2.60147e+06	2.31953e+06	2.34735e+06	2.31456e+06	1.78649e+06	1.98908e+06	2.01518e+06	1.75279e+06
P32004	L1CAM	0.021		3								67421.3	67539.9	81105.1	86574.4	77866.8	75718.4
P32119	PRDX2	0.545	12	14	13	4.53902e+07	4.4591e+07	4.26389e+07	4.00192e+07	4.17056e+07	3.6873e+07	9.71785e+06	9.4608e+06	9.86373e+06	8.55495e+06	9.01168e+06	7.95634e+06	1.83924e+07	1.80678e+07	1.87006e+07	1.63413e+07	1.70295e+07	1.56981e+07
P32121	ARRB2	0.044	1		1	25909.6	25052.8	33229.8	30360.7	24177.8	28375.1							36672.2	34808.5	36402.1	35080.8	35244.6	34820.9
P32189	GK	0.487	25	22	24	5.63066e+06	1.09681e+07	1.4124e+07	1.21521e+07	1.30741e+07	1.35217e+07	3.49193e+06	6.52845e+06	8.56948e+06	7.2356e+06	7.64309e+06	7.75827e+06	4.0338e+06	8.00982e+06	1.05914e+07	8.76227e+06	9.36339e+06	9.62146e+06
P32320	CDA	0.459	3	3	2	846545	800590	679807	731390	718935	569273	85373.9	80800	72377.5	82551.1	79258.1	72843.7	493174	486700	420969	454108	429834	346167
P32321	DCTD	0.545	3	7	6	236889	252344	204728	212469	230051	193017	487848	518655	467760	454016	485908	438813	548862	587992	476139	486966	519244	462376
P32322	PYCR1	0.505	19	17	21	2.93257e+07	2.87883e+07	3.08568e+07	3.13986e+07	3.18722e+07	3.22332e+07	3.27926e+06	3.33143e+06	3.20518e+06	3.54996e+06	3.56975e+06	3.57682e+06	1.17214e+07	1.19356e+07	1.21342e+07	1.31965e+07	1.29124e+07	1.25121e+07
P32456	GBP2	0.014	1			60826.5	48503.7	52026.6	54734.8	54204.6	47282.3
P32754	HPD	0.634	22	20	18	1.62313e+07	1.73398e+07	1.40739e+07	1.4314e+07	1.58966e+07	1.41681e+07	6.10952e+06	6.61347e+06	5.19325e+06	5.54239e+06	5.82402e+06	5.26273e+06	1.26103e+07	1.3814e+07	1.12598e+07	1.13036e+07	1.23087e+07	1.06957e+07
P32856	STX2	0.094	1	2	1	5589.83	4961.27	7042.13	6415.99	5636.44	5243.2	18822.1	19389.2	21881.4	18596.2	20339.6	21057	10499.1	9427.83	15501.1	9865.59	11357.6	11480.1
P32929	CTH	0.341	8	8	5	1.27637e+06	1.28062e+06	1.37866e+06	1.23801e+06	1.34999e+06	1.3086e+06	536367	567795	553118	519766	579859	566679	693108	708628	705428	665665	711060	652956
P32942	ICAM3	0.016			1													2725.97	2968.34	3971.72	3126.36	2654.4	3478.59
P32969	RPL9	0.219	3	3	2	384670	359518	250938	279575	303282	331791	293336	237426	158707	176943	202674	203447	166304	128819	75901.7	88554.6	106105	104825
P33121	ACSL1	0.317	13	15	15	1.46823e+06	1.38061e+06	1.46089e+06	1.48633e+06	1.36146e+06	1.51897e+06	1.09019e+06	1.01895e+06	1.05265e+06	1.06484e+06	1.02774e+06	1.10051e+06	1.09846e+06	1.02886e+06	1.08927e+06	1.06676e+06	1.02944e+06	1.08209e+06
P33176	KIF5B	0.483	33	28	31	6.61823e+06	5.64819e+06	5.6667e+06	5.5624e+06	5.04165e+06	4.84212e+06	3.05794e+06	2.58849e+06	2.55814e+06	2.58643e+06	2.30114e+06	2.28004e+06	3.33069e+06	2.85618e+06	2.79847e+06	2.84996e+06	2.5506e+06	2.44607e+06
P33240	CSTF2	0.13	6	5	3	1.55938e+06	1.60358e+06	1.47673e+06	1.55995e+06	1.53432e+06	1.42034e+06	560067	595255	570563	563562	579763	534638	553210	583165	523712	566788	553831	536802
P33316	DUT	0.429	7	9	8	1.3028e+06	1.28092e+06	1.42144e+06	1.22584e+06	1.13015e+06	1.14443e+06	853687	842154	922390	800456	777733	771066	1.046e+06	1.00897e+06	1.11074e+06	975117	930288	956434
P33527	ABCC1	0.253	24	20	18	1.82798e+06	1.689e+06	1.98486e+06	1.85265e+06	1.82726e+06	2.01643e+06	1.04553e+06	984477	1.17424e+06	1.07502e+06	1.08396e+06	1.18633e+06	1.69093e+06	1.49854e+06	1.7572e+06	1.70661e+06	1.70592e+06	1.78536e+06
P33552	CKS2	0.114		1								20406.7	20208.8	16282.8	23533.3	19903	23417.9
P33764	S100A3	0.436	2	3	3	321318	292634	270994	284410	258786	205293	326302	311602	246125	279924	287681	209929	177667	161496	137459	150593	147682	125955
P33908	MAN1A1	0.297	22	19	19	8.4467e+06	8.14893e+06	8.741e+06	8.3838e+06	8.55463e+06	8.31268e+06	3.12695e+06	3.04555e+06	3.43179e+06	3.17494e+06	3.29898e+06	3.3537e+06	6.52255e+06	6.44013e+06	6.95625e+06	6.53439e+06	7.03109e+06	6.98704e+06
P33947	KDELR2	0.038	1			170985	140467	279356	163026	181480	193096
P33991	MCM4	0.169	12	9	6	808100	684827	807103	702026	695399	710917	778605	711770	819189	695841	758296	800005	486298	427619	534576	424685	465527	496281
P33992	MCM5	0.15	4	7	3	208904	184106	207904	189160	174768	202456	296733	262162	306283	274055	266949	321130	206619	183002	233502	191997	183741	213954
P33993	MCM7	0.139	5	6	5	217687	172379	237580	184070	171920	186518	120239	95031.7	123166	104119	96970.5	102080	189377	151112	227139	173993	168787	172426
P34059	GALNS	0.199	8	5	7	414994	470038	622095	548994	589438	693278	320253	320208	378634	338431	343881	351218	489463	528044	656495	549351	556229	568925
P34096	RNASE4	0.075		1								15248	14393.1	12582.9	15574.3	13416.2	16043
P34741	SDC2	0.189	4	3	3	625360	620463	786261	703507	665686	779141	394641	369317	518302	456967	399133	451219	830662	751572	1.16422e+06	804153	807911	842932
P34896	SHMT1	0.375	16	16	17	3.55223e+06	3.67106e+06	3.36571e+06	3.35957e+06	3.36444e+06	3.13938e+06	2.32067e+06	2.37351e+06	2.2737e+06	2.13861e+06	2.24357e+06	2.13797e+06	4.25901e+06	4.47388e+06	4.19872e+06	3.9269e+06	4.11777e+06	3.72398e+06
P34897	SHMT2	0.732	40	43	43	5.35916e+07	5.6705e+07	5.79206e+07	5.94862e+07	5.68441e+07	5.94135e+07	2.51687e+07	2.48494e+07	2.63486e+07	2.70382e+07	2.6189e+07	2.7036e+07	2.71342e+07	2.85116e+07	2.88279e+07	2.99648e+07	2.93739e+07	3.01106e+07
P34913	EPHX2	0.281	10	9	9	2.85365e+06	2.62656e+06	2.81175e+06	2.59496e+06	2.73786e+06	2.54841e+06	757121	731199	756704	725215	744909	697058	1.02244e+06	1.01716e+06	934149	986217	1.00231e+06	926356
P34931	HSPA1L	0.023		1								26890.3	24995.3	51704.5	22138.9	22160.8	21020.2
P34932	HSPA4	0.683	62	58	58	3.22061e+07	3.11628e+07	3.14129e+07	3.06294e+07	2.9976e+07	2.65193e+07	1.1843e+07	1.14485e+07	1.10137e+07	1.09822e+07	1.08708e+07	9.81015e+06	1.53949e+07	1.48585e+07	1.45275e+07	1.45284e+07	1.40118e+07	1.25972e+07
P34949	MPI	0.144	5	4	2	309791	304048	250191	298264	304276	261985	90771.5	82027	97545.9	79577.3	89272.1	78527.6	29107.3	25549.4	25472	26397.1	25712.5	26130.2
P35080	PFN2	0.443	6	7	7	998881	965137	919362	974320	935163	904108	724141	690713	608551	694116	674438	609149	755502	704761	688211	738353	733818	675660
P35218	CA5A	0.075	1	2		21460.2	17567.2	23077.8	17977.7	19880.2	18911	21248.8	24796.4	28533.7	24371.9	24087.5	27811.7
P35221	CTNNA1	0.248	16	13	15	1.70498e+06	1.65145e+06	1.73835e+06	1.67786e+06	1.64189e+06	1.65868e+06	1.24188e+06	1.19498e+06	1.28203e+06	1.23846e+06	1.22893e+06	1.26376e+06	1.04489e+06	1.01247e+06	1.06925e+06	1.04169e+06	1.0317e+06	1.01969e+06
P35222	CTNNB1	0.444	25	27	28	5.88981e+06	5.35394e+06	5.69274e+06	5.30367e+06	5.40699e+06	5.3573e+06	3.76287e+06	3.56793e+06	3.58346e+06	3.41907e+06	3.44501e+06	3.2568e+06	3.76753e+06	3.44828e+06	4.10231e+06	3.32005e+06	3.44714e+06	3.33422e+06
P35227	PCGF2	0.02	1			27220.9	23330.4	29583.6	28037.2	27247.5	30256.4
P35232	PHB	0.919	24	24	24	3.78985e+07	3.93197e+07	4.3844e+07	4.18926e+07	4.20856e+07	4.36727e+07	2.21243e+07	2.35769e+07	2.72195e+07	2.56541e+07	2.5268e+07	2.69689e+07	3.62382e+07	3.77486e+07	4.36476e+07	4.09575e+07	4.08327e+07	4.30118e+07
P35237	SERPINB6	0.548	14	17	13	4.53228e+06	4.52617e+06	4.298e+06	3.82169e+06	4.16315e+06	3.56109e+06	2.52615e+06	2.55309e+06	2.27743e+06	2.22903e+06	2.27974e+06	2.09782e+06	2.63288e+06	2.73903e+06	2.48189e+06	2.31698e+06	2.44859e+06	2.21093e+06
P35240	NF2	0.017	1			7113.49	6076.38	6351.1	6833.25	7211.88	7248.5
P35241	RDX	0.388	19	19	22	4.5168e+06	4.57658e+06	4.21773e+06	4.48424e+06	4.16997e+06	4.01437e+06	1.7216e+06	1.7638e+06	1.65756e+06	1.7414e+06	1.68127e+06	1.65669e+06	3.24707e+06	3.27505e+06	2.94879e+06	3.26584e+06	3.02287e+06	2.88653e+06
P35244	RPA3	0.612	3	5	5	295838	325596	270816	303722	305490	303987	398567	456268	334629	438273	424773	395110	539376	610865	457472	594308	598901	579809
P35249	RFC4	0.275	5	7	7	427180	437646	503918	469195	452008	470456	488401	516093	543504	501944	506641	521692	468328	509814	531189	490261	496877	500882
P35251	RFC1	0.037	2		4	216605	200679	230672	191309	200201	195118							411617	440431	439299	384793	388725	358864
P35268	RPL22	0.453	4	3	3	585532	487983	385676	447108	476577	554779	383091	338084	301090	314797	361187	411564	388417	307529	271526	292338	315000	399077
P35269	GTF2F1	0.387	13	16	13	878177	918621	837821	874557	873152	909601	717580	697950	663192	688451	677834	684105	731303	735143	690755	707682	718615	757380
P35270	SPR	0.682	13	12	12	2.64807e+06	2.52807e+06	2.51284e+06	2.35998e+06	2.46087e+06	2.24144e+06	3.89532e+06	3.88023e+06	3.23318e+06	3.66227e+06	3.61839e+06	3.18737e+06	2.07489e+06	2.07362e+06	1.79364e+06	1.95576e+06	1.94601e+06	1.73694e+06
P35504	UGT1A5	0.099		2	2							18269.5	20276	19828.6	20307.5	21847.5	19486.2	65900.3	78522.2	81099.2	67075	82382.9	82778.6
P35520	CBS	0.334	16	18	17	3.9875e+06	3.42278e+06	3.31361e+06	3.07816e+06	3.17507e+06	2.62162e+06	2.35693e+06	2.07414e+06	2.10116e+06	1.91091e+06	2.04775e+06	1.79054e+06	2.89388e+06	2.50404e+06	2.46555e+06	2.30584e+06	2.40152e+06	1.98227e+06
P35542	SAA4	0.331	4	4	4	618538	633604	712020	668681	635488	763344	256056	287520	291682	305728	283481	344059	259513	269566	264079	289372	255711	306896
P35568	IRS1	0.009		1								12050.3	15561.4	10281.9	14205.7	12607.8	10580.2
P35573	AGL	0.049	3	4	3	45307.9	44185.2	52035.4	42856.3	45920.8	44460.8	153048	145879	170052	150052	145102	140046	140414	129665	162782	133456	131831	114504
P35579	MYH9	0.247	25	31	32	2.25166e+06	2.35896e+06	2.53021e+06	2.79472e+06	2.8082e+06	3.78136e+06	1.5674e+06	1.7754e+06	1.78809e+06	1.95519e+06	1.93339e+06	2.44178e+06	2.01422e+06	2.08849e+06	2.41632e+06	2.4007e+06	2.42771e+06	3.05654e+06
P35580	MYH10	0.377	47	50	55	4.0395e+06	4.21637e+06	4.22018e+06	4.14449e+06	4.90966e+06	5.32641e+06	2.90199e+06	2.90026e+06	3.04723e+06	3.08838e+06	3.54657e+06	3.90237e+06	3.17908e+06	3.19466e+06	3.4474e+06	3.33703e+06	3.84787e+06	4.23038e+06
P35606	COPB2	0.464	33	30	33	7.81903e+06	7.67449e+06	8.09643e+06	7.35911e+06	8.19467e+06	8.49271e+06	5.11674e+06	5.12286e+06	5.41796e+06	4.9877e+06	5.54249e+06	5.70965e+06	5.84963e+06	5.81038e+06	6.36206e+06	5.73515e+06	6.30346e+06	6.58548e+06
P35609	ACTN2	0.026		2	2							99205.5	96381.4	132994	90457.3	96686.5	100079	90738.2	88156	108442	77253.5	97601.3	98439.1
P35610	SOAT1	0.06	5	3	2	488479	411839	490276	406875	401392	387995	46985.5	55527	61781.5	55832.1	52734.4	51071.1	216781	228283	270860	224129	233928	229160
P35611	ADD1	0.417	25	21	17	2.53113e+06	2.34097e+06	2.71453e+06	2.41663e+06	2.29152e+06	2.24773e+06	1.73832e+06	1.63085e+06	1.85125e+06	1.68177e+06	1.61328e+06	1.57642e+06	1.34838e+06	1.29397e+06	1.34705e+06	1.31221e+06	1.27308e+06	1.21727e+06
P35613	BSG	0.366	12	13	11	4.45883e+07	4.32432e+07	4.53007e+07	4.8431e+07	4.55753e+07	4.29683e+07	2.42818e+07	2.40047e+07	2.42285e+07	2.66939e+07	2.53037e+07	2.32847e+07	1.03018e+07	1.02382e+07	9.23465e+06	1.14318e+07	1.06841e+07	9.78974e+06
P35637	FUS	0.234	10	11	9	2.04604e+06	2.3463e+06	1.99063e+06	2.41343e+06	2.36711e+06	3.0874e+06	1.30937e+06	1.38083e+06	1.36666e+06	1.4447e+06	1.48054e+06	1.92826e+06	5.04363e+06	5.39677e+06	5.17914e+06	5.48633e+06	5.47494e+06	6.95111e+06
P35658	NUP214	0.061	3	6	7	119712	125736	117776	120580	121002	122739	327389	335434	321914	317345	303463	305279	202440	206765	211758	205248	197858	189795
P35659	DEK	0.328	13	10	15	2.09711e+06	1.96038e+06	1.9775e+06	2.2409e+06	2.21073e+06	2.67035e+06	1.12717e+06	1.10941e+06	1.08701e+06	1.18162e+06	1.24193e+06	1.444e+06	1.77841e+06	1.77915e+06	1.85835e+06	1.93354e+06	1.97266e+06	2.27808e+06
P35712	SOX6	0.021			2													45616.2	46297.2	50148.7	47459.4	51237.4	49817.4
P35716	SOX11	0.034	1	1	2	160389	149478	128378	192177	211754	321739	38666.2	39500.4	41305.9	43749.6	57153	81042.7	174695	157576	135119	189693	238154	359357
P35749	MYH11	0.014		2								181939	199906	212848	240933	251107	371969
P35754	GLRX	0.708	6	6	6	2.79762e+06	2.86742e+06	1.94394e+06	2.28056e+06	2.51277e+06	1.88433e+06	3.82506e+06	4.08723e+06	2.88216e+06	3.12943e+06	3.5563e+06	2.74804e+06	2.81421e+06	2.93835e+06	2.10688e+06	2.26224e+06	2.4962e+06	1.97259e+06
P35790	CHKA	0.037	1		1	55528	49644.5	56552.7	45299.6	43983.6	45168							8494.52	8698.71	11980.1	8066.58	8672.08	9507.18
P35813	PPM1A	0.126	3	2	3	120279	107717	104151	104418	104538	97251.2	34526.8	34693.9	29012	33689.2	33634.4	28276.6	136217	134465	115374	135286	131475	111666
P35914	HMGCL	0.415	11	11	12	3.6527e+06	3.20628e+06	3.72256e+06	3.60054e+06	3.66176e+06	3.43369e+06	3.54879e+06	3.2956e+06	3.74737e+06	3.46999e+06	3.81402e+06	3.42981e+06	4.4067e+06	3.86495e+06	4.38779e+06	4.22274e+06	4.50281e+06	4.16916e+06
P35916	FLT4	0.006	1	1	1	459051	440319	456083	441849	430172	416219	140184	142052	140148	143433	158286	152926	138818	143024	136551	137190	144031	139026
P35998	PSMC2	0.637	20	19	19	3.29408e+06	2.85882e+06	3.28945e+06	2.90467e+06	2.75157e+06	2.76258e+06	2.93037e+06	2.66051e+06	2.87274e+06	2.65173e+06	2.50397e+06	2.44519e+06	2.47024e+06	2.25348e+06	2.49965e+06	2.20317e+06	2.16073e+06	2.20277e+06
P36268	GGT2	0.19	11	10	10	3.94264e+06	3.77627e+06	4.3844e+06	4.09833e+06	3.94006e+06	4.06369e+06	2.0526e+06	1.98555e+06	2.26497e+06	2.17914e+06	2.40649e+06	2.29751e+06	2.84688e+06	2.83035e+06	3.18162e+06	3.05887e+06	3.37036e+06	3.08638e+06
P36404	ARL2	0.168	1	2	2	64224.2	56907.8	58146.7	63000.4	57698	55219	46906	42438.2	51631	42405.2	43842.1	47482.4	120350	102826	133005	111267	111921	119807
P36405	ARL3	0.709	6	5	6	2.70952e+06	2.53796e+06	2.46349e+06	2.42487e+06	2.55138e+06	2.50633e+06	770044	768409	720107	717251	728301	614556	1.47505e+06	1.41186e+06	1.26797e+06	1.26418e+06	1.30366e+06	1.11608e+06
P36507	MAP2K2	0.21	6	4	3	618362	532356	649004	543697	529853	482919	340782	319744	373485	306724	311296	293451	237427	204627	222814	201729	201437	186728
P36542	ATP5F1C	0.453	16	15	16	1.86817e+07	1.84293e+07	1.8267e+07	1.87172e+07	1.71476e+07	1.537e+07	5.74542e+06	5.4868e+06	5.55326e+06	5.79088e+06	5.18193e+06	4.90522e+06	1.2837e+07	1.21085e+07	1.19101e+07	1.34354e+07	1.18664e+07	1.1198e+07
P36543	ATP6V1E1	0.385	8	8	7	2.89749e+06	2.86692e+06	2.49574e+06	2.85761e+06	2.72423e+06	2.56179e+06	1.81788e+06	1.84696e+06	1.6985e+06	1.75329e+06	1.69324e+06	1.57141e+06	1.59075e+06	1.63656e+06	1.47076e+06	1.58825e+06	1.56087e+06	1.44872e+06
P36551	CPOX	0.515	25	22	23	1.02947e+07	1.02894e+07	1.03715e+07	1.05461e+07	1.03404e+07	9.76494e+06	2.84089e+06	2.83759e+06	2.9736e+06	2.93368e+06	2.90925e+06	2.74764e+06	5.02734e+06	5.1856e+06	5.09453e+06	5.18833e+06	5.21165e+06	4.85533e+06
P36578	RPL4	0.443	11	15	15	3.37428e+06	2.6802e+06	2.25001e+06	2.37531e+06	2.49292e+06	2.96824e+06	3.17046e+06	2.49979e+06	2.03069e+06	2.13771e+06	2.24491e+06	2.50614e+06	2.71718e+06	2.11411e+06	1.76745e+06	1.80868e+06	1.91942e+06	2.16937e+06
P36639	NUDT1	0.137	2	4	2	85658.8	87844.3	85880.4	81442.6	87072.4	82468	170093	172665	165107	154415	157085	152451	125419	127487	108348	118679	115074	107632
P36776	LONP1	0.453	35	31	34	1.15839e+07	1.04739e+07	1.25527e+07	1.21886e+07	1.09889e+07	1.14419e+07	7.51093e+06	6.89682e+06	8.28697e+06	7.98581e+06	7.12496e+06	7.5648e+06	6.53793e+06	6.05367e+06	7.24539e+06	6.89484e+06	6.27692e+06	6.4755e+06
P36871	PGM1	0.696	31	37	27	1.06769e+07	1.05458e+07	9.77739e+06	8.96897e+06	9.85571e+06	8.57723e+06	7.63483e+06	7.43741e+06	7.07789e+06	6.36428e+06	7.06248e+06	6.41696e+06	9.30301e+06	8.93623e+06	8.55379e+06	7.89577e+06	8.58346e+06	7.84368e+06
P36873	PPP1CC	0.099	3	3	3	214005	217110	207793	202845	198816	192351	311314	310988	334481	288886	301011	281271	143612	135761	150550	134282	136772	141577
P36915	GNL1	0.114	4	4	4	171348	158861	167822	166405	151526	156821	104013	94840	117412	99390	94096.2	100808	127540	113552	120933	103314	104951	97756.5
P36941	LTBR	0.041		2	1							28582.4	33380.4	34665.5	30883.2	30652.3	33288.9	5919.59	6943.41	5706.17	7058.3	6690.05	7486.01
P36955	SERPINF1	0.285	11	10	8	1.15757e+06	1.07385e+06	1.33974e+06	1.18064e+06	1.1915e+06	1.25305e+06	715685	655729	801619	725299	728249	792963	714297	653300	823810	718024	738905	787564
P36957	DLST	0.369	18	16	18	1.06953e+07	1.04314e+07	1.16888e+07	1.18941e+07	1.08717e+07	1.10348e+07	7.05775e+06	7.10922e+06	7.06127e+06	8.00712e+06	7.29245e+06	7.22257e+06	9.8967e+06	1.00579e+07	9.57072e+06	1.13838e+07	9.9849e+06	1.0335e+07
P36969	GPX4	0.35	5	4	4	408155	420623	456167	348070	375958	343290	212339	225536	201800	168704	191208	163525	226532	262790	216959	220981	217158	198964
P37108	SRP14	0.397	5	5	5	2.46803e+06	2.23605e+06	2.10127e+06	2.19434e+06	2.18637e+06	2.21188e+06	2.82714e+06	2.63807e+06	2.29385e+06	2.56944e+06	2.5139e+06	2.50326e+06	4.01822e+06	3.71726e+06	3.16201e+06	3.66643e+06	3.55024e+06	3.45974e+06
P37173	TGFBR2	0.048		3	1							93074.5	95897.6	122371	99681.6	103505	119604	20449	22103.8	21187.4	23281.3	22420.2	27274
P37198	NUP62	0.224	8	9	7	772650	776786	706801	874368	782101	795426	363461	371426	342580	394319	385590	363734	644083	649386	645553	684832	666976	646034
P37235	HPCAL1	0.332	5	6	3	939931	873318	973395	945014	923803	857295	292331	278232	316528	306486	320394	289496	217901	202753	308577	217391	219294	212933
P37268	FDFT1	0.501	21	17	18	4.01848e+06	3.84546e+06	4.62324e+06	4.13157e+06	4.19923e+06	4.63594e+06	2.09058e+06	2.01361e+06	2.19825e+06	2.15353e+06	2.19828e+06	2.49107e+06	2.22964e+06	2.13214e+06	2.83592e+06	2.22455e+06	2.34455e+06	2.58733e+06
P37275	ZEB1	0.008		1								22592.9	22916.5	19904.1	23213.3	23277.9	19537.2
P37802	TAGLN2	0.377	6	3	5	350628	341426	309463	354009	330642	317344	149252	142303	131068	145151	133176	117243	326958	323721	276044	331240	309899	289023
P37837	TALDO1	0.525	24	26	22	4.35876e+07	4.22204e+07	3.90294e+07	3.81544e+07	4.05702e+07	3.38245e+07	1.36919e+07	1.38152e+07	1.19932e+07	1.26081e+07	1.31499e+07	1.12056e+07	1.70471e+07	1.71932e+07	1.46648e+07	1.53786e+07	1.61788e+07	1.36773e+07
P38117	ETFB	0.706	23	26	24	1.42386e+07	1.41125e+07	1.48305e+07	1.41395e+07	1.42812e+07	1.25037e+07	1.05618e+07	1.03101e+07	1.07503e+07	1.03456e+07	1.05045e+07	9.28773e+06	1.13394e+07	1.10269e+07	1.16893e+07	1.11531e+07	1.12178e+07	9.88978e+06
P38159	RBMX	0.251	9	4	9	1.09132e+06	1.20349e+06	1.144e+06	1.25702e+06	1.34751e+06	1.63659e+06	576192	650428	549270	667784	745921	889408	732525	747478	752391	828997	868018	1.09702e+06
P38435	GGCX	0.123	8	6	9	1.3752e+06	1.31738e+06	1.41593e+06	1.37427e+06	1.36818e+06	1.40767e+06	419906	374704	434541	375999	389614	406447	850777	774861	931906	808187	839165	830208
P38570	ITGAE	0.007	1			24311.8	21617.1	27287.6	25828.4	27185.6	23255.3
P38571	LIPA	0.128	5	3	4	1.60296e+06	1.64738e+06	1.82383e+06	1.54763e+06	1.59958e+06	1.85246e+06	672057	676561	711649	665489	679007	734523	524503	504072	578082	523996	531460	608452
P38606	ATP6V1A	0.465	25	27	27	6.4152e+06	6.22858e+06	6.49683e+06	5.87654e+06	6.06238e+06	5.96857e+06	4.35443e+06	4.53871e+06	4.49793e+06	4.24832e+06	4.35982e+06	4.22721e+06	4.13464e+06	4.08333e+06	4.39504e+06	3.88981e+06	4.02488e+06	3.87887e+06
P38646	HSPA9	0.75	66	67	70	7.57953e+07	7.70559e+07	7.57299e+07	8.3906e+07	7.88118e+07	8.21131e+07	3.95619e+07	4.22652e+07	4.20787e+07	4.47401e+07	4.17541e+07	4.4122e+07	4.72754e+07	4.82681e+07	4.85373e+07	5.19308e+07	4.86276e+07	5.10404e+07
P38919	EIF4A3	0.268	12	8	8	3.16182e+06	3.51357e+06	3.279e+06	2.93372e+06	2.78807e+06	2.75853e+06	1.31937e+06	1.3829e+06	1.39886e+06	1.20087e+06	1.14638e+06	1.18123e+06	1.14016e+06	1.05996e+06	1.19147e+06	1.06415e+06	992177	1.09986e+06
P38936	CDKN1A	0.244	2	2	2	59797.8	47834.6	48913.5	52222.9	47878.8	38428	114472	118146	128646	116662	114190	100964	62628.3	67802.4	72897.9	68809.9	63267.6	54144
P39019	RPS19	0.579	12	12	13	1.29662e+07	1.01041e+07	7.25293e+06	8.30662e+06	8.49065e+06	7.76381e+06	6.94956e+06	5.6056e+06	4.30618e+06	4.5967e+06	4.75421e+06	4.43213e+06	7.84274e+06	6.3502e+06	4.75661e+06	5.17229e+06	5.44574e+06	4.97408e+06
P39023	RPL3	0.313	10	12	8	2.18663e+06	1.61095e+06	1.30432e+06	1.31175e+06	1.40701e+06	1.57877e+06	3.30649e+06	2.4623e+06	1.99037e+06	1.88465e+06	2.10212e+06	2.29207e+06	1.90066e+06	1.35697e+06	1.00578e+06	976592	1.15685e+06	1.27606e+06
P39060	COL18A1	0.063	7	5	8	395485	379465	466417	424423	446097	448382	130469	118057	161587	136994	138443	150413	437529	414438	483851	471696	484541	488298
P39210	MPV17	0.256	3	3	4	394759	332629	449035	366058	401326	415189	201069	191729	236738	204288	226089	234250	296860	285635	359971	294983	321619	324627
P39656	DDOST	0.493	13	15	16	1.89645e+07	1.87696e+07	2.35732e+07	2.0219e+07	2.09749e+07	2.34007e+07	5.25727e+06	5.16358e+06	7.12335e+06	5.66182e+06	5.93242e+06	6.54875e+06	6.63032e+06	6.34478e+06	8.27286e+06	6.83887e+06	7.2073e+06	8.15453e+06
P39687	ANP32A	0.394	11	11	12	4.72169e+07	4.8297e+07	4.66458e+07	4.5951e+07	4.47698e+07	3.8918e+07	1.24993e+07	1.22807e+07	1.18344e+07	1.13978e+07	1.15089e+07	9.98689e+06	2.2887e+07	2.2595e+07	2.22638e+07	2.1309e+07	2.13676e+07	1.89975e+07
P39748	FEN1	0.361	8	9	10	1.2288e+06	1.13781e+06	1.11599e+06	1.12338e+06	1.09068e+06	993467	1.0389e+06	1.02919e+06	999333	1.01879e+06	965760	933725	1.31079e+06	1.29173e+06	1.29015e+06	1.31279e+06	1.31569e+06	1.18981e+06
P39880	CUX1	0.03	2	3		62651.2	71297.9	70817.1	61219	59584.4	57295.1	56858.5	56322.2	68359.3	57470.4	55750.7	57453.2
P40121	CAPG	0.063	1	2	1	92882.3	91189.1	95233.7	96278.4	90866.5	83984.4	50729	55219.5	50140.2	57759.3	53163	51808.1	49583.7	50111.7	48154.2	50787.3	50322.3	53292.8
P40123	CAP2	0.094	3	4	5	2.44094e+06	2.32698e+06	2.6071e+06	2.05264e+06	2.27942e+06	2.10711e+06	700430	680158	763437	656201	690841	630887	804010	739113	779940	704941	733060	652771
P40189	IL6ST	0.089	5	3	6	150789	148071	173115	146119	147268	153348	115808	114195	125434	116559	116570	127209	215640	215763	247409	223307	218837	236626
P40222	TXLNA	0.299	10	15	12	1.10197e+06	1.01559e+06	1.15267e+06	1.18079e+06	1.02368e+06	1.1713e+06	1.23321e+06	1.15498e+06	1.28585e+06	1.30474e+06	1.15487e+06	1.27869e+06	907044	829785	933919	927740	830375	932448
P40227	CCT6A	0.693	38	35	32	3.20875e+07	3.07841e+07	3.11428e+07	2.85131e+07	2.97298e+07	2.77067e+07	9.28411e+06	8.68473e+06	8.11065e+06	8.36753e+06	8.49197e+06	8.03949e+06	1.4055e+07	1.35021e+07	1.33172e+07	1.25924e+07	1.30914e+07	1.22582e+07
P40306	PSMB10	0.136	3	2	3	426956	412795	413157	379767	392909	350638	321008	312281	333915	309711	322234	317337	273708	270210	298215	252573	273608	250960
P40429	RPL13A	0.404	6	7	7	322268	235004	211566	208309	217684	262213	1.00174e+06	704108	647180	575779	625130	683353	747745	576949	485273	462904	515346	537278
P40616	ARL1	0.138		2	1							121591	70530.1	95443.3	84517.3	83174.5	100656	14754.3	10465.4	7108.24	10130.3	10795.4	9495
P40763	STAT3	0.088		4	4							203502	178236	200100	186071	190785	201553	350149	315425	356220	328006	341358	368365
P40818	USP8	0.009		1								42458.8	41074.1	44017.1	43361.6	41305.5	40680.1
P40855	PEX19	0.518	9	13	11	2.03309e+06	2.16192e+06	1.82968e+06	1.93245e+06	1.87696e+06	1.66388e+06	1.60594e+06	1.70394e+06	1.4908e+06	1.58441e+06	1.61584e+06	1.51493e+06	1.40201e+06	1.48207e+06	1.33925e+06	1.34961e+06	1.34174e+06	1.22035e+06
P40925	MDH1	0.509	20	22	20	5.57981e+07	5.58442e+07	4.82004e+07	4.86963e+07	5.18792e+07	4.57657e+07	1.62651e+07	1.6515e+07	1.43445e+07	1.42686e+07	1.5122e+07	1.35139e+07	2.23105e+07	2.22371e+07	1.93999e+07	1.92574e+07	2.10093e+07	1.90193e+07
P40926	MDH2	0.725	28	31	29	9.19918e+07	9.45878e+07	9.84224e+07	1.00313e+08	9.61404e+07	9.73736e+07	3.72239e+07	3.82241e+07	3.67242e+07	4.04376e+07	3.98799e+07	3.94775e+07	4.52199e+07	4.64621e+07	4.66489e+07	4.9041e+07	4.7169e+07	4.79302e+07
P40938	RFC3	0.124	4	2	2	398300	376331	424631	380490	383070	395083	109231	110600	120852	106893	114978	121283	56888.3	58989.6	60200	55440.9	60177.6	59051.7
P40939	HADHA	0.628	35	42	33	1.85822e+07	1.67307e+07	1.82562e+07	1.92387e+07	1.78229e+07	1.79058e+07	1.18438e+07	1.1262e+07	1.16447e+07	1.25884e+07	1.18574e+07	1.16003e+07	1.68225e+07	1.57403e+07	1.63292e+07	1.77347e+07	1.64626e+07	1.63524e+07
P41091	EIF2S3	0.331	10	9	13	1.18854e+06	1.13563e+06	1.16168e+06	1.12289e+06	1.18882e+06	1.41816e+06	631479	608636	660878	607136	632920	745020	2.04066e+06	1.97099e+06	2.05144e+06	1.94106e+06	2.03895e+06	2.34928e+06
P41208	CETN2	0.233	2	2	6	1.0642e+06	1.15599e+06	1.18198e+06	1.05756e+06	1.0087e+06	996183	201963	250983	228669	211949	202717	197335	461827	518120	437140	472534	450710	449076
P41214	EIF2D	0.021		1								10783.6	9789.39	9757.74	9716.82	10893.8	10926.2
P41219	PRPH	0.021			1													12603.4	12785.3	16824.9	14237.5	13918.1	19610.1
P41223	BUD31	0.201	2	2	1	78340.2	73114.7	86679	77116	76648.7	89570.4	61664	61690.2	74712.3	68166.9	68775.6	80640.9	39544.9	36071.9	46725.9	41969.4	41866.6	50198.6
P41226	UBA7	0.017		1								2680.13	2137.74	3370.22	2445.66	2384.54	3069.37
P41227	NAA10	0.426	8	9	8	777836	791690	647591	745287	749758	656544	1.10348e+06	1.16768e+06	1.02057e+06	1.13338e+06	1.11382e+06	1.02012e+06	370827	403134	350773	384909	367422	326939
P41235	HNF4A	0.015		1	1							87570.7	80960.3	137984	105567	89553.5	115633	64586.7	56534.8	88899	77426	64871.7	81582.7
P41236	PPP1R2	0.585	7	8	6	774452	773395	763446	727373	726218	618495	1.1348e+06	1.1395e+06	1.04493e+06	1.08349e+06	1.09432e+06	896360	591870	583180	560015	566255	544560	471654
P41250	GARS1	0.589	40	40	38	3.23536e+07	3.33422e+07	3.17048e+07	3.07179e+07	3.14011e+07	2.91911e+07	2.30516e+07	2.36135e+07	2.55601e+07	2.14101e+07	2.31698e+07	2.15838e+07	1.75287e+07	1.82629e+07	1.90737e+07	1.6491e+07	1.75056e+07	1.63811e+07
P41252	IARS1	0.117	3	4	9	153106	139694	127064	154743	158328	147568	101593	82299.5	80588.5	68921.3	83606	91115.8	264839	244576	288607	188502	225272	238447
P41440	SLC19A1	0.115	2	5	3	261990	281954	204266	276948	252282	235745	376569	382802	398814	362284	366963	362538	158557	147731	153521	151295	152913	160348
P41567	EIF1	0.619	8	7	7	2.53839e+06	3.12589e+06	2.9117e+06	2.72001e+06	2.69715e+06	2.76569e+06	500523	568660	519451	514984	487075	526654	392082	437348	378215	413001	395703	413347
P41732	TSPAN7	0.088	2	2	2	405471	410142	459623	436317	397179	423147	445992	415282	491073	479441	455134	463669	296029	291487	349107	323284	311627	304160
P42025	ACTR1B	0.316	11	10	9	2.66999e+06	2.50487e+06	2.76856e+06	2.60613e+06	2.48127e+06	2.41402e+06	2.66742e+06	2.41337e+06	2.66169e+06	2.54883e+06	2.34797e+06	2.42724e+06	3.25875e+06	2.87692e+06	3.1978e+06	3.16043e+06	2.8864e+06	2.87746e+06
P42126	ECI1	0.315	5	8	8	3.68771e+06	3.73167e+06	3.66319e+06	3.93662e+06	3.83544e+06	3.95362e+06	903949	884130	957839	910639	947478	958034	1.26356e+06	1.26261e+06	1.26405e+06	1.36963e+06	1.34269e+06	1.38989e+06
P42166	TMPO	0.215	9	11	11	1.83946e+06	1.76998e+06	2.033e+06	1.74514e+06	1.71034e+06	1.61265e+06	551931	522834	614253	521719	507476	479641	1.89308e+06	1.86496e+06	1.92008e+06	1.83023e+06	1.82218e+06	1.75321e+06
P42167	TMPO	0.249	8	8	8	1.4042e+06	1.47791e+06	1.35276e+06	1.56364e+06	1.59466e+06	1.65029e+06	448063	503908	381068	510583	517044	497682	795132	844039	748396	868115	877586	896511
P42285	MTREX	0.219	14	15	17	1.52676e+06	1.47049e+06	1.57902e+06	1.49948e+06	1.42085e+06	1.45445e+06	1.06793e+06	956817	1.03693e+06	962779	930483	969991	1.18638e+06	1.15408e+06	1.255e+06	1.16918e+06	1.10821e+06	1.14984e+06
P42330	AKR1C3	0.437	8	9	9	4.93947e+06	4.93614e+06	4.85602e+06	5.39179e+06	5.76105e+06	6.80014e+06	2.78043e+06	2.68865e+06	2.85701e+06	2.50337e+06	2.60702e+06	2.31402e+06	2.557e+06	2.37585e+06	2.3665e+06	2.27989e+06	2.41472e+06	2.04949e+06
P42345	MTOR	0.017	1	3	2	62213.2	58464.3	65325.9	59831.3	57587.4	50068.7	65220.8	63709.4	61517.7	62763.8	64486.7	60522.9	64079.8	56288	62895.2	56503.4	60003.3	52357.1
P42566	EPS15	0.121	5	7	6	260852	244714	281424	256364	253231	242522	294565	299192	466699	272819	294765	299248	208575	212802	224917	197062	209777	183314
P42574	CASP3	0.419	10	13	11	1.07712e+06	1.17651e+06	1.09647e+06	991974	1.00849e+06	957050	1.78784e+06	1.92381e+06	1.69326e+06	1.62027e+06	1.69659e+06	1.6018e+06	957237	1.03776e+06	1.15915e+06	848991	937660	882120
P42677	RPS27	0.25	3	2	2	1.18327e+06	895003	810918	658305	695387	578314	394839	326610	287865	265605	310555	237867	537726	427652	398380	303220	341833	273175
P42704	LRPPRC	0.014		1	1							19400.3	17840	28140.1	24320.6	23096.3	32346.6	15639.4	13378.3	19226.5	18985.7	18679.3	21593.5
P42765	ACAA2	0.703	23	24	24	2.23024e+07	2.19237e+07	2.25773e+07	2.41273e+07	2.26485e+07	2.33717e+07	6.75708e+06	6.49247e+06	6.53647e+06	7.10289e+06	6.79494e+06	7.06318e+06	9.45692e+06	9.49115e+06	9.94364e+06	1.02169e+07	9.75172e+06	9.93714e+06
P42766	RPL35	0.276	4	3	2	2.36051e+06	1.63762e+06	1.18269e+06	1.27263e+06	1.38953e+06	1.54056e+06	825299	588679	438490	461425	520547	563104	279420	194832	148386	150218	166608	180627
P42773	CDKN2C	0.054		1								87080.1	81143.4	108889	97017.7	89394.3	95118
P42785	PRCP	0.23	6	6	7	1.50288e+06	1.29074e+06	1.40337e+06	1.45904e+06	1.52415e+06	1.44727e+06	677052	631517	633794	677891	702886	684468	873451	806417	856771	861406	883131	892003
P42858	HTT	0.036	2	5	7	50619.2	44790	55770.2	48092.5	43156.7	39078.2	189274	174140	198084	193230	191248	182482	292470	266602	338094	281088	283678	266655
P42892	ECE1	0.127	6	8	6	316816	333580	417681	346308	330353	357541	473741	490679	540493	506932	485851	507402	242788	245847	291484	262284	251430	265144
P43003	SLC1A3	0.02	1	2	1	144132	140497	158179	147824	156670	172027	43753	42568.2	47091.5	44453.1	40831	45983.5	74281.2	65517.9	72640.4	67765.2	68548.3	78050.1
P43004	SLC1A2	0.099	4	4	3	207587	203797	209263	203053	207127	192226	148304	136493	162438	157941	160598	156867	365774	358709	393068	378704	382218	373924
P43007	SLC1A4	0.195	7	6	6	2.39256e+06	2.2193e+06	2.45492e+06	2.33324e+06	2.35724e+06	2.55799e+06	874203	779969	929755	872641	835910	949710	618522	530530	645283	581394	587866	656136
P43034	PAFAH1B1	0.629	17	18	21	2.20517e+06	2.06478e+06	2.4028e+06	2.10814e+06	2.10374e+06	2.18911e+06	2.24859e+06	2.0914e+06	2.40187e+06	2.14004e+06	2.16756e+06	2.13545e+06	2.54206e+06	2.42125e+06	2.66395e+06	2.41654e+06	2.48986e+06	2.4322e+06
P43121	MCAM	0.203	5	10	5	175944	177449	173546	180551	176823	168183	298572	312074	412361	366139	316249	346718	326922	325691	390051	346097	329723	328993
P43243	MATR3	0.179	8	10	11	534490	693082	551697	696433	898642	1.18569e+06	680784	961000	681879	890638	1.29286e+06	1.66771e+06	319006	412730	332753	417967	576071	747179
P43246	MSH2	0.071	5	4	2	174487	142379	177702	156307	152395	157414	137165	108646	141392	122259	113613	120118	76259.5	62200.5	71103.9	69013.1	65660.5	74187.3
P43251	BTD	0.041	2	2	1	87993.6	85732.9	96641	96705.6	89047.1	94360	51679.3	54669.2	57813	55152.6	57220.8	60494.4	30590.9	34282	33271.9	34151	35608	37276.2
P43307	SSR1	0.224	4	5	4	3.70669e+06	3.44537e+06	4.10049e+06	3.90017e+06	3.8319e+06	3.92298e+06	3.81352e+06	3.54495e+06	4.8058e+06	3.96816e+06	4.15721e+06	4.47453e+06	1.71219e+06	1.60974e+06	2.16784e+06	1.79182e+06	1.8211e+06	1.92103e+06
P43308	SSR2	0.098	2	2	2	94528.3	100224	95017	113188	104907	113853	119524	112166	125879	122912	121885	130361	714728	663046	845559	793308	748758	809903
P43487	RANBP1	0.726	11	15	11	1.33109e+07	1.39297e+07	1.35528e+07	1.23957e+07	1.19676e+07	1.06533e+07	1.14255e+07	1.14576e+07	1.12924e+07	1.05977e+07	9.83093e+06	8.81625e+06	1.26001e+07	1.26967e+07	1.1816e+07	1.15517e+07	1.0914e+07	9.83014e+06
P43490	NAMPT	0.589	23	21	22	1.37203e+07	1.3865e+07	1.27269e+07	1.24173e+07	1.32035e+07	1.14847e+07	3.00472e+06	3.01992e+06	2.91238e+06	2.7724e+06	2.91723e+06	2.67641e+06	6.2867e+06	6.38793e+06	5.84448e+06	5.73057e+06	6.04707e+06	5.30696e+06
P43686	PSMC4	0.62	15	18	15	3.43765e+06	3.0119e+06	3.21035e+06	3.07356e+06	2.8446e+06	2.80944e+06	3.37806e+06	3.12431e+06	3.34952e+06	3.41924e+06	2.98504e+06	3.11698e+06	3.54557e+06	3.23146e+06	3.70063e+06	3.38459e+06	3.17351e+06	3.1572e+06
P43694	GATA4	0.043	1	1	1	16633.4	16007.4	18408.9	16462.5	16256.4	15790.4	4482.69	3879.68	4527.99	4569.03	3600.46	4794.94	3454.15	3573.19	4680.08	4238.66	4276.36	4166.24
P43897	TSFM	0.028	1			29885.7	28239.8	34903.8	34786.3	31818.9	30406.6
P45877	PPIC	0.075		2	1							918414	997387	1.11583e+06	990767	970767	1.15709e+06	477176	499645	554420	531124	502084	584393
P45880	VDAC2	0.684	17	17	17	7.86844e+07	1.28644e+08	1.53444e+08	1.40979e+08	1.49358e+08	1.52917e+08	5.51302e+06	8.3465e+06	9.73118e+06	9.24044e+06	9.59402e+06	1.00596e+07	2.39425e+07	3.78907e+07	4.90485e+07	4.21915e+07	4.43416e+07	4.65115e+07
P45954	ACADSB	0.512	22	21	21	1.35761e+07	1.30341e+07	1.28199e+07	1.3572e+07	1.36728e+07	1.33139e+07	5.19221e+06	5.03369e+06	5.27106e+06	5.2529e+06	5.31957e+06	5.22925e+06	6.23277e+06	6.19971e+06	6.69127e+06	6.4341e+06	6.68636e+06	6.38184e+06
P45973	CBX5	0.351	6	5	4	1.20626e+06	1.22778e+06	1.27875e+06	1.31708e+06	1.26655e+06	1.30837e+06	487984	484116	519428	528424	488011	523886	368955	371524	391492	396549	357022	389584
P45974	USP5	0.341	23	23	22	5.41578e+06	5.06177e+06	5.54899e+06	4.95357e+06	5.18727e+06	4.77397e+06	2.82451e+06	2.61981e+06	2.82042e+06	2.57729e+06	2.64366e+06	2.4842e+06	3.18788e+06	2.90735e+06	3.21913e+06	2.86574e+06	2.94098e+06	2.7418e+06
P45984	MAPK9	0.094	3	2	2	77758.9	74099.9	84527.9	71811.7	75182.7	74294.7	56324.2	52441.8	57456.2	53757.1	56798.2	58004.7	50871.7	49449.6	52632.7	52272.7	50247.1	46356.1
P45985	MAP2K4	0.231	2	2	2	33918	40922.1	36456.4	39740.2	34726.3	35935.5	32210.1	28329.9	29841.1	28973.6	27788.3	26689.5	31689	27102.8	38215.6	27212.2	28850.3	29251.3
P46013	MKI67	0.072	8	6	12	349368	363931	343941	336286	360408	362987	261037	278384	308441	252637	265202	270171	264440	272421	269349	272189	282675	280785
P46019	PHKA2	0.014	2			376171	376639	446878	420753	376710	400575
P46060	RANGAP1	0.319	12	10	8	675048	663471	656778	682367	664272	721181	602068	588790	650359	609200	599085	656067	546647	525106	592992	543492	546061	597641
P46063	RECQL	0.387	12	19	17	2.77521e+06	2.64026e+06	2.60776e+06	2.74954e+06	2.627e+06	2.66961e+06	2.2497e+06	2.13341e+06	2.32008e+06	2.25386e+06	2.25546e+06	2.32516e+06	2.48641e+06	2.41617e+06	2.6402e+06	2.54134e+06	2.50723e+06	2.57699e+06
P46087	NOP2	0.039	2	2		78769.5	92276.4	94810.5	101434	101286	111259	128226	117177	183937	150620	150595	167536
P46100	ATRX	0.004			1													9648.17	9672.49	12536.7	10446.3	10001.9	10945.8
P46108	CRK	0.388	6	7	4	333953	304790	358204	324627	309290	311039	167914	157756	176253	165067	161570	154559	190240	177542	224958	180937	173854	171839
P46109	CRKL	0.449	11	7	7	1.88824e+06	1.6776e+06	1.64408e+06	1.60634e+06	1.61605e+06	1.44555e+06	767247	672732	628857	638463	662713	555595	1.0575e+06	977244	874192	944815	980486	861307
P46379	BAG6	0.197	16	13	10	1.12762e+06	1.08546e+06	1.17964e+06	1.07381e+06	1.04502e+06	1.09379e+06	622548	617889	656998	611778	603281	625730	462819	438866	576253	420196	424333	473188
P46459	NSF	0.227	10	8	11	513723	479196	496097	485658	493839	522299	220666	198272	208937	205519	216701	230715	655941	654426	649380	623331	655646	697718
P46734	MAP2K3	0.026		1								50498	37631.8	42813.8	37359.2	36953.5	38398.7
P46736	BRCC3	0.329	6	6	8	320637	311071	344412	303665	315167	305404	457379	450027	485444	437376	447176	446812	414285	416071	434849	402593	417521	413602
P46776	RPL27A	0.284	4	3	3	1.17485e+06	876107	716925	788764	850112	953040	502398	413461	307754	336095	353199	394489	1.16178e+06	897937	689205	739406	792335	862983
P46777	RPL5	0.434	12	12	15	5.67116e+06	4.8665e+06	3.57293e+06	4.35241e+06	4.4702e+06	4.32501e+06	2.57457e+06	2.26015e+06	1.65156e+06	1.96962e+06	1.98018e+06	1.94134e+06	3.77346e+06	3.29699e+06	2.5076e+06	2.88683e+06	2.9375e+06	2.98226e+06
P46778	RPL21	0.444	7	6	7	1.86715e+06	1.31125e+06	980936	1.04094e+06	1.10123e+06	1.1662e+06	1.65873e+06	1.31441e+06	950857	1.06597e+06	1.16494e+06	1.30851e+06	1.95135e+06	1.43949e+06	1.08853e+06	1.11182e+06	1.23423e+06	1.29335e+06
P46779	RPL28	0.474	7	4	6	2.19519e+06	1.65374e+06	1.08657e+06	1.1794e+06	1.31149e+06	1.3414e+06	1.13171e+06	789128	604446	570335	637030	668466	1.03438e+06	752264	630616	572847	612147	630207
P46781	RPS9	0.588	18	13	14	4.87852e+06	3.5801e+06	2.70486e+06	2.51456e+06	2.79803e+06	2.61477e+06	2.76817e+06	2.15572e+06	1.7782e+06	1.5609e+06	1.78768e+06	1.67247e+06	3.60974e+06	2.75171e+06	1.96362e+06	1.9227e+06	2.21367e+06	2.07019e+06
P46782	RPS5	0.368	9	11	10	5.7389e+06	4.53822e+06	3.17862e+06	3.39487e+06	3.75933e+06	3.37817e+06	2.62274e+06	2.20603e+06	1.71379e+06	1.72085e+06	1.82854e+06	1.78715e+06	5.23685e+06	4.17764e+06	2.86782e+06	3.14911e+06	3.44585e+06	3.10453e+06
P46783	RPS10	0.339	5	6	6	3.76091e+06	2.96958e+06	2.21421e+06	2.16993e+06	2.27434e+06	2.1601e+06	2.41507e+06	1.84081e+06	1.24419e+06	1.28791e+06	1.3846e+06	1.22234e+06	3.3722e+06	2.48062e+06	1.81522e+06	1.88039e+06	1.98455e+06	1.67218e+06
P46821	MAP1B	0.271	40	49	37	4.47694e+06	4.42673e+06	4.70639e+06	4.61129e+06	4.38946e+06	4.26693e+06	3.68891e+06	3.63122e+06	3.56159e+06	3.66716e+06	3.559e+06	3.46937e+06	3.46359e+06	3.30072e+06	3.48536e+06	3.32136e+06	3.31486e+06	3.11717e+06
P46926	GNPDA1	0.671	11	9	14	3.65493e+06	3.58814e+06	4.28083e+06	3.18184e+06	3.58177e+06	3.48911e+06	1.37904e+06	1.37228e+06	1.45291e+06	1.24786e+06	1.39821e+06	1.35693e+06	2.46966e+06	2.57558e+06	2.50429e+06	2.28247e+06	2.43953e+06	2.38102e+06
P46934	NEDD4	0.023	1	1	2	7548.37	7508.67	8096.91	8654.03	8364.29	9591.72	3206.59	3158.54	3772.35	3208.5	3311.51	4113.62	18150	61810.9	17075.5	20171.7	21006.2	13467.7
P46937	YAP1	0.327	10	11	9	1.42516e+06	1.44387e+06	1.22795e+06	1.37205e+06	1.31448e+06	1.14519e+06	492997	526251	493549	472420	480435	439530	425277	429330	384444	405988	396691	347151
P46939	UTRN	0.058	12	7	10	351328	353493	406547	391496	402828	436389	153529	154738	174839	179947	182859	200311	238712	235376	273375	275354	291331	302536
P46940	IQGAP1	0.212	17	19	20	1.70301e+06	1.38931e+06	1.29667e+06	1.30011e+06	1.34486e+06	1.27413e+06	1.12147e+06	893975	876499	846900	888317	821565	1.32079e+06	1.11591e+06	1.03416e+06	1.03743e+06	1.09934e+06	1.05145e+06
P46952	HAAO	0.311	5		5	183638	182398	193238	173655	179189	170716							192367	194071	159368	172276	179883	162485
P46976	GYG1	0.286	6	8	9	2.88984e+06	2.76283e+06	2.56113e+06	2.53903e+06	2.62868e+06	2.3699e+06	957532	914901	865681	855064	910037	821754	861509	810615	758429	736786	784568	692227
P46977	STT3A	0.217	17	16	15	8.28005e+06	7.17815e+06	1.06459e+07	8.1975e+06	8.62871e+06	1.01502e+07	1.83301e+06	1.62938e+06	2.14393e+06	1.81064e+06	1.89508e+06	2.11772e+06	2.45701e+06	2.14376e+06	2.96261e+06	2.46104e+06	2.5239e+06	2.90657e+06
P47224	RABIF	0.154		1	2							38119.8	37404.6	40384	36940.6	39073.3	39881.7	52040.1	53604.2	46794.5	52337.9	50839.3	52311
P47755	CAPZA2	0.748	12	12	10	3.90336e+06	4.13365e+06	3.99584e+06	3.62739e+06	3.80278e+06	3.62985e+06	1.36889e+06	1.41856e+06	1.48636e+06	1.2651e+06	1.35852e+06	1.38265e+06	2.48623e+06	2.57957e+06	2.63038e+06	2.25009e+06	2.41753e+06	2.36393e+06
P47756	CAPZB	0.531	18	21	20	6.74612e+06	6.74784e+06	7.04344e+06	6.42836e+06	6.6312e+06	6.31099e+06	4.25124e+06	4.39e+06	4.02332e+06	4.0998e+06	4.33803e+06	4.18088e+06	6.30532e+06	6.46575e+06	6.49381e+06	6.11362e+06	6.45741e+06	6.44719e+06
P47813	EIF1AX	0.458	12	12	8	3.33619e+06	3.05972e+06	3.01215e+06	3.05319e+06	2.86859e+06	2.86967e+06	3.03018e+06	2.84234e+06	2.9404e+06	2.83122e+06	2.72077e+06	2.72224e+06	2.28275e+06	2.10829e+06	2.13732e+06	2.07463e+06	2.01164e+06	1.95979e+06
P47897	QARS1	0.063	2	1	2	23290.8	19385	20486.2	17072.8	18838.8	19906.7	5990.51	5122.25	8620.46	5798.49	7033.64	7540.76	38170.6	36916.7	36975.7	30408.2	33615.2	33754.2
P47914	RPL29	0.239	5	6	5	3.63622e+06	2.78845e+06	2.10322e+06	2.55273e+06	2.4764e+06	3.0705e+06	3.21259e+06	2.46498e+06	1.81957e+06	2.26055e+06	2.16664e+06	2.85782e+06	935821	776351	559335	687685	690751	841335
P47985	UQCRFS1	0.113	1	3	2	681367	681970	702702	653460	655844	648535	796246	749570	746775	862309	863138	950049	1.38104e+06	1.33437e+06	1.34598e+06	1.35301e+06	1.38375e+06	1.34051e+06
P48029	SLC6A8	0.057	1	2		25448	24729.3	25642.6	22945.8	26367.3	23301.9	90518.2	90930	103953	84933	92158.7	94673
P48047	ATP5PO	0.714	13	16	15	3.32351e+07	3.32896e+07	3.30401e+07	3.58626e+07	3.10477e+07	3.03886e+07	5.16023e+06	4.98667e+06	4.92026e+06	5.28883e+06	4.7765e+06	4.71914e+06	5.43535e+06	5.82255e+06	5.75605e+06	5.91226e+06	5.50135e+06	5.6551e+06
P48059	LIMS1	0.286	7	4	5	1.2219e+06	1.20009e+06	1.09776e+06	1.15695e+06	1.18288e+06	1.17451e+06	305618	294114	285622	286586	285509	283178	657814	646410	696413	644673	641667	644546
P48060	GLIPR1	0.049		1								10976.4	10647.2	12438.9	11739.1	10848.4	12557.1
P48066	SLC6A11	0.097	7	6	6	679820	696818	709856	693394	648919	655264	357522	342943	357452	365197	327796	306420	441017	449838	462151	455600	431323	415735
P48067	SLC6A9	0.05	1	2		20749.6	21363.7	25002.1	22673.9	22187.4	24168.8	31652.3	32947.6	33869.9	33323	30885.9	32199.5
P48147	PREP	0.104	3	4	5	253694	238369	233863	239688	238781	233513	197395	193525	231637	205023	211501	195327	235229	214038	227176	226023	236162	230297
P48200	IREB2	0.033	2	1		42399.3	40508.8	48158.2	38624.6	40937.2	39308.3	32497.2	32291.1	37738.6	35083.7	38162.1	39744
P48201	ATP5MC3	0.049	1	1		3.37739e+06	2.68596e+06	3.18076e+06	2.96658e+06	2.86359e+06	3.16575e+06	9.95526e+06	9.41159e+06	9.9438e+06	1.00585e+07	9.59954e+06	1.07261e+07
P48426	PIP4K2A	0.062	2		2	136500	115803	137803	136865	124028	130362							35801.5	33007.2	40334.2	32489.3	35649.1	35234.7
P48436	SOX9	0.179	7	6	7	1.07686e+06	1.08398e+06	1.10487e+06	1.11055e+06	1.03706e+06	1.06152e+06	940001	969445	993305	1.00815e+06	972807	1.02115e+06	628998	676098	685280	661902	649424	680816
P48444	ARCN1	0.491	32	26	26	1.01994e+07	9.6169e+06	9.94183e+06	1.00939e+07	9.53039e+06	9.359e+06	7.79291e+06	7.38868e+06	8.28361e+06	7.95202e+06	7.2834e+06	7.29701e+06	8.1592e+06	8.14182e+06	8.80967e+06	8.52733e+06	7.89215e+06	7.94522e+06
P48449	LSS	0.283	13	13	11	1.13676e+06	1.45631e+06	1.61461e+06	1.07987e+06	1.59315e+06	1.02134e+06	619204	788431	903552	609222	853431	576955	827978	1.05396e+06	1.1891e+06	767299	1.10468e+06	736445
P48506	GCLC	0.218	8	7	10	2.5506e+06	2.22011e+06	2.20578e+06	2.17541e+06	2.02582e+06	1.74586e+06	2.05376e+06	1.87122e+06	1.71e+06	1.76915e+06	1.69932e+06	1.43357e+06	1.91853e+06	1.69545e+06	1.62846e+06	1.69489e+06	1.55148e+06	1.34261e+06
P48507	GCLM	0.314	5	6	6	1.04743e+06	1.03649e+06	908964	1.00288e+06	977386	857970	727663	727948	657033	720685	698114	652934	378040	360865	353100	351498	345780	312229
P48509	CD151	0.134	4	4	4	3.38498e+06	3.28254e+06	4.0391e+06	3.56689e+06	3.39376e+06	3.48911e+06	452343	424109	606759	433273	430198	463491	1.54474e+06	1.39168e+06	2.08626e+06	1.50442e+06	1.4699e+06	1.57921e+06
P48556	PSMD8	0.394	12	12	14	3.53462e+06	3.04284e+06	4.06375e+06	3.46889e+06	3.27321e+06	3.4805e+06	5.50998e+06	4.62421e+06	6.17656e+06	5.37783e+06	4.99305e+06	5.202e+06	6.44629e+06	5.70946e+06	7.18953e+06	6.48407e+06	5.83484e+06	6.26635e+06
P48634	PRRC2A	0.16	17	19	18	1.47053e+06	1.45052e+06	1.49425e+06	1.40517e+06	1.38501e+06	1.27641e+06	949492	935213	1.0088e+06	928667	924104	906005	945161	934414	990698	896623	928167	903457
P48637	GSS	0.622	29	28	26	1.20051e+07	1.22359e+07	1.17193e+07	1.05002e+07	1.14199e+07	1.03862e+07	5.99013e+06	6.11605e+06	5.74317e+06	5.2839e+06	5.68762e+06	5.15671e+06	6.21975e+06	6.42117e+06	6.2979e+06	5.53421e+06	5.93532e+06	5.44055e+06
P48643	CCT5	0.774	46	48	40	3.82762e+07	3.69683e+07	3.56964e+07	3.41118e+07	3.4798e+07	3.20073e+07	1.98202e+07	1.94535e+07	1.6833e+07	1.82587e+07	1.83666e+07	1.70366e+07	1.98203e+07	1.93681e+07	1.78397e+07	1.79423e+07	1.80428e+07	1.70622e+07
P48651	PTDSS1	0.017			1													53365.8	46999	47510.9	45015.4	51110	48557.9
P48681	NES	0.026		2								9667.79	10007.9	13530.5	14374.8	10638.9	12195.2
P48723	HSPA13	0.293	8	3	7	485341	511835	551054	522935	537543	590904	395637	436762	411550	453427	460840	543144	692647	737064	699839	745586	755354	848642
P48728	AMT	0.136	3	3	3	394193	364654	375607	410089	381434	398991	180041	188698	197063	210004	192607	206199	232924	264451	242534	278825	250833	244580
P48735	IDH2	0.6	32	31	33	5.28252e+07	5.18301e+07	5.50026e+07	5.10563e+07	5.01938e+07	4.50967e+07	1.57515e+07	1.51866e+07	1.42711e+07	1.53299e+07	1.50091e+07	1.3274e+07	2.90884e+07	2.83083e+07	2.75617e+07	2.80875e+07	2.76321e+07	2.45038e+07
P48739	PITPNB	0.672	19	17	19	3.36468e+06	3.47962e+06	3.30749e+06	3.37775e+06	3.5135e+06	3.36577e+06	2.74092e+06	2.77234e+06	2.56491e+06	2.625e+06	2.78056e+06	2.64956e+06	2.68279e+06	2.68639e+06	2.61075e+06	2.56094e+06	2.72423e+06	2.64588e+06
P48740	MASP1	0.011		1	1							26478.3	22270.9	34874.5	26622.6	27677.7	34634.7	36837.4	36054	52647.5	40567.8	45610.4	43836.8
P48960	ADGRE5	0.068		3	4							110166	104840	109326	111264	112812	118317	145132	139936	160710	157895	154828	153324
P49005	POLD2	0.034			1													7328.97	6260.3	9220.73	8258.33	9110.42	8990.57
P49006	MARCKSL1	0.2	3	5	4	1.23606e+06	1.21789e+06	1.76924e+06	1.82131e+06	1.45622e+06	1.40851e+06	635774	606154	865578	817712	649142	633170	371765	349329	516167	492690	380381	381387
P49023	PXN	0.255	9	8	7	614718	618201	616223	592935	594059	532087	367019	384472	375691	352525	365112	335304	402851	416283	372218	377408	385970	356271
P49069	CAMLG	0.301	4	2	5	210571	196161	235110	209377	200571	189903	67598.4	59237.1	67941.8	66493.2	59313.1	56823.7	93473.7	79787.5	101687	91373.8	82259.6	77978.7
P49116	NR2C2	0.013		1								25553.2	24366.1	26352.2	30157.2	25793.4	31444.2
P49137	MAPKAPK2	0.03			1													37470.3	36224.9	50936.1	35260.5	41283.8	43662.2
P49189	ALDH9A1	0.472	16	16	17	5.18716e+06	5.26148e+06	5.14591e+06	4.84335e+06	5.1198e+06	4.7668e+06	1.94109e+06	1.98251e+06	1.89961e+06	1.80398e+06	1.9727e+06	1.83646e+06	2.41703e+06	2.48768e+06	2.44768e+06	2.33878e+06	2.48257e+06	2.43691e+06
P49207	RPL34	0.427	8	7	6	4.41396e+06	2.87063e+06	2.21508e+06	2.37469e+06	2.45105e+06	2.85485e+06	2.70694e+06	1.68296e+06	1.36098e+06	1.38758e+06	1.43935e+06	1.74364e+06	2.93194e+06	1.9276e+06	1.38968e+06	1.56088e+06	1.63537e+06	1.9021e+06
P49247	RPIA	0.405	9	8	7	1.69964e+06	1.74571e+06	1.7675e+06	1.57222e+06	1.71123e+06	1.63175e+06	1.05476e+06	1.13008e+06	1.06651e+06	1.00139e+06	1.08565e+06	1.00063e+06	969482	1.0271e+06	1.0318e+06	948144	999324	965604
P49257	LMAN1	0.525	24	25	22	1.29619e+07	1.45459e+07	1.46999e+07	1.53464e+07	1.58517e+07	1.5323e+07	5.33431e+06	6.05698e+06	6.10553e+06	6.21756e+06	6.41348e+06	6.41044e+06	5.94371e+06	6.3804e+06	6.71682e+06	6.87329e+06	7.1023e+06	7.13414e+06
P49281	SLC11A2	0.019	1		1	66422.3	61745	55775.3	64702.3	66591.2	65938.2							41314.6	39295.6	36411.8	41901.2	38648.8	40443.6
P49321	NASP	0.712	46	49	45	1.74247e+07	1.68175e+07	1.64506e+07	1.70621e+07	1.61608e+07	1.47183e+07	1.09771e+07	1.02952e+07	1.02974e+07	1.07868e+07	1.01778e+07	9.48445e+06	8.09384e+06	7.64069e+06	7.76459e+06	8.03083e+06	7.60708e+06	7.12243e+06
P49327	FASN	0.599	127	123	115	6.90258e+07	6.0671e+07	6.91901e+07	5.77816e+07	6.05394e+07	6.00249e+07	2.65305e+07	2.46828e+07	2.77196e+07	2.3438e+07	2.43423e+07	2.42831e+07	3.24432e+07	2.98792e+07	3.33119e+07	2.85247e+07	2.93735e+07	2.91731e+07
P49354	FNTA	0.116	2	1	3	56141.1	52795.7	56368.7	54440.5	56428.6	53401.8	22344	17805.4	24200.3	20900.8	22704.5	24697.6	149781	160276	176151	146250	155362	144392
P49356	FNTB	0.037		1	1							10011.8	9338.74	11381.5	10428.3	10854.7	10585.4	7271.08	7502	8506.82	7548.4	8216.82	8127.37
P49366	DHPS	0.371	5	9	7	160372	170492	160357	153691	168154	150323	392119	394717	425823	364198	406670	370306	322346	323492	330567	308537	322407	289465
P49368	CCT3	0.651	45	46	45	5.01456e+07	4.8139e+07	4.93299e+07	4.46814e+07	4.60221e+07	4.31598e+07	1.83877e+07	1.79431e+07	1.77951e+07	1.6529e+07	1.71826e+07	1.58397e+07	3.2984e+07	3.18458e+07	3.17252e+07	2.99723e+07	3.01562e+07	2.82366e+07
P49406	MRPL19	0.182	4	4	3	160151	147928	183830	156715	153719	161890	480564	443985	479815	472685	465153	443509	463120	430534	498199	447419	447452	437583
P49407	ARRB1	0.335	6	9	11	647410	624812	639308	603139	599287	569306	711834	719617	738184	683632	703447	671313	927584	913729	961824	873419	897865	831444
P49411	TUFM	0.595	22	20	21	8.73507e+06	7.75235e+06	7.98906e+06	9.11448e+06	7.96488e+06	7.85407e+06	5.09037e+06	4.58483e+06	4.78394e+06	5.14048e+06	4.63936e+06	4.47109e+06	5.08666e+06	4.52837e+06	5.1178e+06	5.10491e+06	4.72303e+06	4.70592e+06
P49419	ALDH7A1	0.503	32	25	24	1.70292e+07	1.58655e+07	1.66115e+07	1.63389e+07	1.61049e+07	1.51763e+07	4.50591e+06	4.27975e+06	4.54112e+06	4.4075e+06	4.36989e+06	4.21887e+06	9.43203e+06	9.38452e+06	9.24285e+06	9.35312e+06	9.07923e+06	8.42415e+06
P49441	INPP1	0.075		1	1							2997.35	2859.87	2845.49	2652.42	2822.23	2550.81	93706.1	86685	112688	75077.2	84573.4	80988
P49454	CENPF	0.005		2	1							30148.7	27455.6	45870.7	32606.2	32315.3	35593.8	13123.9	14334.8	15725.2	15778.3	16322.3	14808.6
P49458	SRP9	0.605	6	6	6	2.78126e+06	2.86137e+06	2.82874e+06	2.72144e+06	2.61877e+06	2.83649e+06	581224	578903	620583	514986	504118	535653	1.47348e+06	1.52972e+06	1.49889e+06	1.35059e+06	1.38408e+06	1.41499e+06
P49459	UBE2A	0.184	1	2	2	21582.5	19073.1	19522.1	22098.8	19556.6	20166.2	67735.3	67549.1	70131.1	65951.5	68032.1	70011.3	34520.6	33984.2	35805.3	34306.8	36813.2	37038.6
P49585	PCYT1A	0.232	6	6	5	736697	730537	664942	718375	676448	668897	542527	530762	517518	570145	532750	529938	578136	572641	553562	605495	582509	567015
P49588	AARS1	0.473	41	39	36	1.77934e+07	1.46959e+07	1.45192e+07	1.46289e+07	1.4317e+07	1.35003e+07	7.13544e+06	6.18367e+06	6.0386e+06	6.00063e+06	6.08214e+06	5.74336e+06	7.34297e+06	6.19984e+06	5.90077e+06	6.17461e+06	5.9902e+06	5.47767e+06
P49589	CARS1	0.381	16	18	14	2.47201e+06	2.52211e+06	2.26124e+06	2.34118e+06	2.28045e+06	1.99582e+06	978473	998912	943285	942185	976786	871716	1.0325e+06	1.02985e+06	913081	1.00691e+06	990518	900708
P49591	SARS1	0.465	20	18	21	5.51552e+06	5.1863e+06	5.57142e+06	4.97875e+06	5.02634e+06	4.6754e+06	3.00366e+06	2.83294e+06	3.02661e+06	2.76854e+06	2.90948e+06	2.56607e+06	4.95659e+06	4.6398e+06	5.00657e+06	4.49056e+06	4.61361e+06	4.26842e+06
P49593	PPM1F	0.189	4	5	4	95042.7	91099.8	96837.2	87756.3	98744.7	95915.3	80307.5	74414	74325	74943.7	76208.2	80755.3	118098	114769	113766	108553	113499	107818
P49641	MAN2A2	0.013		1	2							117856	131285	140223	153285	135499	140793	171863	182164	185353	190086	181012	179853
P49642	PRIM1	0.024			1													13216	11050.8	16401.5	13638.9	14487.6	14378.7
P49662	CASP4	0.122	1	1	3	11406.3	8686.73	11506.3	10954.1	11880.6	10404.2	24300.5	29405.9	54071.5	29430.2	27994.8	33136	40338.2	39899.5	46053.5	46288	43973.8	45596.6
P49711	CTCF	0.224	11	12	7	940521	864902	897384	916799	919902	968614	628680	612272	578641	645178	635673	675954	315955	269631	333807	288199	296195	326001
P49715	CEBPA	0.159	1	5	4	123651	130984	146408	138055	113404	139968	226999	244381	258648	254863	224135	264540	125300	133403	154628	143705	137369	154925
P49720	PSMB3	0.454	8	12	10	1.04843e+07	9.91439e+06	1.06053e+07	8.58829e+06	1.01811e+07	9.56288e+06	3.88883e+06	3.58742e+06	4.07294e+06	3.34973e+06	3.57399e+06	3.42429e+06	3.58644e+06	3.29375e+06	3.89178e+06	3.15037e+06	3.43475e+06	3.45937e+06
P49721	PSMB2	0.358	10	10	10	4.21805e+06	4.07154e+06	5.31663e+06	3.64495e+06	4.03607e+06	3.89497e+06	1.96909e+06	1.83911e+06	2.32688e+06	1.73792e+06	1.83959e+06	1.8648e+06	2.87526e+06	2.65259e+06	3.29393e+06	2.48201e+06	2.65813e+06	2.63427e+06
P49736	MCM2	0.139	10	5	8	1.20139e+06	1.04048e+06	1.22438e+06	1.08314e+06	992203	1.02243e+06	626739	551829	654330	564031	514385	539050	809381	700175	847872	739109	680515	715160
P49748	ACADVL	0.603	31	31	32	1.7342e+07	1.71916e+07	1.82424e+07	1.8083e+07	1.80374e+07	1.83117e+07	4.86194e+06	4.8495e+06	5.28656e+06	5.01904e+06	5.05256e+06	5.24852e+06	7.86538e+06	7.86086e+06	8.33479e+06	8.03536e+06	8.08713e+06	8.31217e+06
P49750	YLPM1	0.022	3	2	2	184670	188343	184620	197282	204681	205691	96001.3	94837.6	89517.2	96657.8	104332	106395	108967	113051	121119	107768	120797	128285
P49753	ACOT2	0.437	17	13	13	4.06328e+06	4.16347e+06	4.37033e+06	4.21296e+06	4.19556e+06	3.90308e+06	1.48061e+06	1.49414e+06	1.52507e+06	1.52437e+06	1.53853e+06	1.45528e+06	1.76175e+06	1.79941e+06	1.7881e+06	1.83143e+06	1.79839e+06	1.65231e+06
P49755	TMED10	0.498	13	15	13	1.21589e+07	1.23515e+07	1.09481e+07	1.30269e+07	1.2845e+07	1.22908e+07	7.0521e+06	7.12856e+06	7.25826e+06	7.33073e+06	7.28559e+06	7.02799e+06	5.97725e+06	6.05265e+06	5.20914e+06	6.29613e+06	6.00189e+06	5.99736e+06
P49756	RBM25	0.157	5	8	13	128953	130354	124211	126660	137843	154229	378062	374427	335754	392253	411593	444559	458718	487174	482980	499924	546886	588420
P49757	NUMB	0.069	3			59861	55112.4	75205.4	55045.1	51079	50609.9
P49768	PSEN1	0.071		3	1							90450	85940	104765	96112.2	90187.7	90502.6	89553.4	79295.9	117432	86011.9	82531	75042.2
P49770	EIF2B2	0.342	8	5	6	957551	920749	942634	960023	948768	926526	269165	247430	234688	258840	259539	270886	436539	406406	443303	422665	417147	431363
P49773	HINT1	0.651	8	7	7	1.85961e+07	2.01465e+07	1.56428e+07	1.56499e+07	1.67541e+07	1.34452e+07	4.46705e+06	4.71344e+06	3.83465e+06	3.85879e+06	4.05079e+06	3.29797e+06	6.35199e+06	6.44249e+06	5.3165e+06	5.15941e+06	5.48478e+06	4.50819e+06
P49789	FHIT	0.259	2	5	2	87622.1	85393.1	103902	86229.9	88239.7	96918.7	190489	202855	210773	203979	217270	215955	66409.5	65553.4	58105.9	67158.4	69398.2	65058
P49790	NUP153	0.295	18	26	25	2.56495e+06	2.57135e+06	2.47913e+06	2.55949e+06	2.39675e+06	2.29412e+06	1.46561e+06	1.43336e+06	1.47218e+06	1.40668e+06	1.37034e+06	1.34205e+06	1.79608e+06	1.79974e+06	1.85962e+06	1.73115e+06	1.71442e+06	1.63382e+06
P49792	RANBP2	0.065	13	9	8	2.38133e+06	2.23917e+06	2.499e+06	2.59151e+06	2.29789e+06	2.50731e+06	4.44723e+06	4.1051e+06	4.82928e+06	5.06859e+06	4.46409e+06	4.86977e+06	7.9238e+06	8.22966e+06	8.95618e+06	9.78503e+06	8.6682e+06	8.92184e+06
P49810	PSEN2	0.029		1	1							26298.8	27973.2	28508.8	26788.8	26195.3	24353.2	22358	22968.9	27427.7	23994.3	21848.4	19929.2
P49821	NDUFV1	0.489	19	21	22	6.11711e+06	6.07913e+06	6.48006e+06	6.60306e+06	6.51186e+06	6.48889e+06	3.17466e+06	3.22989e+06	3.27338e+06	3.44869e+06	3.32827e+06	3.34309e+06	5.44583e+06	5.56662e+06	6.03819e+06	6.09003e+06	5.866e+06	5.98937e+06
P49840	GSK3A	0.048	2			94331.2	94551.4	103536	91855.4	89475.1	85252.3
P49902	NT5C2	0.226	10	8	10	3.1218e+06	3.26127e+06	3.14251e+06	2.74919e+06	2.93929e+06	2.66006e+06	1.31417e+06	1.40435e+06	1.3508e+06	1.18195e+06	1.25944e+06	1.08524e+06	1.78498e+06	1.76533e+06	1.89572e+06	1.56766e+06	1.69198e+06	1.58261e+06
P49903	SEPHS1	0.311	6	6	6	1.75264e+06	1.73294e+06	1.33761e+06	1.48365e+06	1.65428e+06	1.37525e+06	2.09856e+06	2.10621e+06	1.51192e+06	1.79608e+06	2.05773e+06	1.64557e+06	1.59601e+06	1.57593e+06	1.05605e+06	1.40052e+06	1.46118e+06	1.25553e+06
P49908	SELENOP	0.026	1			12136.4	12333.3	12302.3	13360.4	12130.6	14206.8
P49914	MTHFS	0.143	3	3		293791	273371	273022	299715	287160	293938	239552	235560	248414	255952	251495	270341
P49915	GMPS	0.478	27	23	20	2.56103e+06	2.41491e+06	2.6139e+06	2.33771e+06	2.2872e+06	2.10839e+06	2.19228e+06	2.04729e+06	2.19016e+06	1.99905e+06	1.99957e+06	1.84453e+06	2.51933e+06	2.32055e+06	2.5395e+06	2.27777e+06	2.29079e+06	2.1127e+06
P49959	MRE11	0.213	11	11	14	792509	748637	811619	747119	703559	712591	499935	475557	512216	470746	446808	459542	546926	526139	569079	503202	498589	485511
P50053	KHK	0.302	10	8	9	2.14406e+06	2.16233e+06	2.49753e+06	1.89726e+06	2.12556e+06	1.94223e+06	755478	712230	798742	623450	695830	629844	1.41525e+06	1.34624e+06	1.44476e+06	1.17945e+06	1.29524e+06	1.12997e+06
P50135	HNMT	0.356	10	8	7	4.52439e+06	4.07308e+06	3.8823e+06	3.72536e+06	3.95699e+06	3.38145e+06	3.71765e+06	3.28189e+06	3.21902e+06	3.01832e+06	3.1314e+06	2.68371e+06	2.77533e+06	2.48082e+06	2.50422e+06	2.25945e+06	2.36968e+06	2.10178e+06
P50148	GNAQ	0.189	3	5	3	236707	303132	244869	259432	255442	256826	185050	216528	186991	195030	195861	174111	136681	187396	145229	155698	147775	132972
P50150	GNG4	0.76	3	2	3	168340	172233	157006	187206	174706	173690	37902.7	40425	36986.4	41985.7	40296.7	37882.1	83360.4	83532.6	80384.6	85980.5	82486.9	80668.3
P50213	IDH3A	0.402	14	12	15	3.948e+06	3.94243e+06	4.42731e+06	4.18524e+06	4.10889e+06	3.99521e+06	1.84812e+06	1.75345e+06	2.10309e+06	1.87205e+06	1.86727e+06	1.8448e+06	4.35022e+06	4.43627e+06	4.79895e+06	4.58798e+06	4.50055e+06	4.33634e+06
P50225	SULT1A1	0.149	4	5	4	3.50854e+06	3.04254e+06	3.59799e+06	3.13087e+06	3.07854e+06	2.71165e+06	1.67589e+06	1.40275e+06	1.51475e+06	1.49574e+06	1.35405e+06	1.21883e+06	983576	841668	973184	879305	847871	776441
P50226	SULT1A2	0.353	11	9	7	1.15179e+07	1.01319e+07	9.63309e+06	1.07517e+07	1.02293e+07	9.18614e+06	5.44526e+06	5.02369e+06	4.76226e+06	5.24864e+06	4.97534e+06	4.45957e+06	8.59365e+06	7.61367e+06	7.38093e+06	8.19285e+06	7.58257e+06	6.94907e+06
P50238	CRIP1	0.195	2	2	1	282652	357929	199757	210196	267925	232858	106036	125997	74503.4	75163.1	101656	86920	94765	107141	62097.3	69761.1	85492.3	72148.3
P50336	PPOX	0.147	6	1	2	363602	343029	411847	372056	377876	394717	54846.8	54812.5	61352.4	55031	61705	67303.9	146984	152495	156130	156699	160841	168294
P50395	GDI2	0.712	36	34	31	4.2528e+07	4.22387e+07	3.67812e+07	3.55022e+07	3.98131e+07	3.49128e+07	1.80416e+07	1.8408e+07	1.63775e+07	1.56736e+07	1.70689e+07	1.58605e+07	3.01642e+07	2.9636e+07	2.65755e+07	2.49031e+07	2.83248e+07	2.55779e+07
P50402	EMD	0.122	2	3	2	383167	353930	410357	343976	345830	317073	299155	282445	293774	257670	281112	255611	210228	190141	226957	183365	191638	177449
P50416	CPT1A	0.107	6	4	7	232780	215205	252584	227135	238772	236727	115491	99142.9	116440	105694	119016	112823	201586	194581	207783	204354	214415	206458
P50443	SLC26A2	0.011		1								7319.99	6415.63	11273.5	9026.88	7594.3	8178.43
P50452	SERPINB8	0.019	1	1		41069.9	50866.8	54314.5	54336.9	45014.6	52973.3	97495.4	39466.5	58586.9	44384.7	37437.8	32772
P50453	SERPINB9	0.543	9	12	14	675798	670621	638883	596153	653711	584554	850386	912691	745528	764714	839833	721181	1.23757e+06	1.28201e+06	1.04435e+06	1.15724e+06	1.23432e+06	1.06758e+06
P50454	SERPINH1	0.727	29	27	27	4.50305e+07	4.74168e+07	4.85761e+07	4.96801e+07	4.81606e+07	5.07669e+07	2.02655e+07	2.20117e+07	2.24518e+07	2.26419e+07	2.22345e+07	2.2942e+07	2.49359e+07	2.68381e+07	2.67455e+07	2.81732e+07	2.7263e+07	2.83621e+07
P50461	CSRP3	0.036	1	1	1	651464	635485	561309	525925	569092	506766	663688	601448	550124	518584	550223	472538	159551	146171	136296	119830	129477	114001
P50502	ST13	0.23	5	7	6	1.99863e+06	2.17476e+06	1.93893e+06	1.99774e+06	1.95999e+06	1.80783e+06	1.0726e+06	1.26983e+06	1.00284e+06	1.14147e+06	1.07568e+06	1.02522e+06	863826	961652	886368	881208	852514	791271
P50542	PEX5	0.034		1								3585.9	4564.55	3861.84	4762.39	4191.06	4805.46
P50552	VASP	0.439	12	11	9	1.01999e+06	1.01779e+06	924512	1.03502e+06	1.00321e+06	971632	1.12995e+06	1.10596e+06	1.10236e+06	1.1324e+06	1.15343e+06	1.14286e+06	552124	540765	567618	550767	558753	556656
P50570	DNM2	0.245	15	12	12	1.07804e+06	903267	1.06669e+06	945010	870759	831230	799426	687668	743808	705897	683363	619353	954116	804318	979737	841390	821252	751303
P50579	METAP2	0.391	13	13	15	2.10728e+06	2.156e+06	2.36264e+06	2.23052e+06	2.05572e+06	2.06227e+06	1.55036e+06	1.58436e+06	1.62859e+06	1.62259e+06	1.47996e+06	1.51024e+06	2.08395e+06	2.10156e+06	2.38577e+06	2.14795e+06	2.00911e+06	2.05101e+06
P50583	NUDT2	0.15	1	2	2	41767.4	33106.6	38303.4	36654.8	34193.2	32207.9	20329	16778.8	19878.7	16571.4	17125.8	17428.4	40628.2	34381.7	45185.1	35466.4	37325.9	35181.2
P50613	CDK7	0.153	3	3	4	105430	89931.9	106476	92652	93237	84983.1	90827.6	89738.5	91436.3	84556	87627.8	80151.2	178370	173581	201994	166666	170797	166281
P50747	HLCS	0.01	1			45051.4	41928.9	48438.7	42793	41042.9	39546.1
P50851	LRBA	0.073	10	10	11	465324	462907	484427	464772	457287	431307	375361	370896	395915	362211	369518	358956	417346	401881	419263	417067	414094	392976
P50895	BCAM	0.428	22	21	20	4.82668e+06	4.72071e+06	5.76643e+06	5.30636e+06	5.15007e+06	5.47654e+06	3.05519e+06	2.97626e+06	4.02153e+06	3.35789e+06	3.23389e+06	3.5688e+06	2.90935e+06	2.82419e+06	3.56334e+06	3.1793e+06	3.05956e+06	3.29583e+06
P50897	PPT1	0.317	10	7	8	3.46086e+06	3.98873e+06	3.41753e+06	3.50564e+06	3.39784e+06	3.40881e+06	1.49807e+06	1.95525e+06	1.58439e+06	1.58208e+06	1.545e+06	1.56755e+06	1.42619e+06	1.50301e+06	1.55563e+06	1.46459e+06	1.42716e+06	1.49095e+06
P50914	RPL14	0.349	6	5	5	877372	690037	513965	583959	596909	631272	823228	662338	579546	601404	631187	687260	856769	718902	634811	612803	653211	700919
P50990	CCT8	0.681	42	43	41	5.37367e+07	5.16107e+07	5.21048e+07	4.84933e+07	4.87015e+07	4.56006e+07	2.05236e+07	2.02895e+07	1.88156e+07	1.90089e+07	1.92252e+07	1.7983e+07	2.74131e+07	2.65208e+07	2.59363e+07	2.49787e+07	2.52733e+07	2.36512e+07
P50991	CCT4	0.809	43	42	40	3.09286e+07	2.89295e+07	2.82256e+07	2.6772e+07	2.75984e+07	2.59843e+07	2.0388e+07	1.87863e+07	1.86357e+07	1.78231e+07	1.82249e+07	1.68417e+07	2.41783e+07	2.16601e+07	2.5096e+07	2.05512e+07	2.18487e+07	2.10382e+07
P50995	ANXA11	0.091	4	2	2	145390	122971	137144	109756	129709	128272	58335.8	54786.1	48584.5	52971.3	54297.1	54904.2	70617.9	63821.3	63210.6	61782.2	64442.5	61991.4
P51003	PAPOLA	0.101	3	5	6	152153	141398	150407	143980	138048	126629	303424	273020	319446	300538	276656	262732	355528	308729	358765	340612	322648	302948
P51114	FXR1	0.085			3													23135.8	19204.7	21621.2	21940.7	22797	23373.1
P51116	FXR2	0.024	2	2	2	55077.4	49232.7	48153.4	52679.6	52132.5	57607.9	74165.4	67574.7	60822.5	68406.5	74535.4	84919.6	80296.7	72495	69265.3	75818.6	81010.9	92249
P51148	RAB5C	0.713	13	14	13	8.77162e+06	8.25574e+06	9.44485e+06	7.75405e+06	7.97489e+06	8.78801e+06	3.65889e+06	3.73862e+06	3.76535e+06	3.44292e+06	3.427e+06	3.29167e+06	3.68129e+06	3.51719e+06	4.10191e+06	3.31796e+06	3.4132e+06	3.50525e+06
P51149	RAB7A	0.831	19	17	18	1.62119e+07	1.55252e+07	1.66614e+07	1.45805e+07	1.46613e+07	1.3528e+07	8.42197e+06	8.27769e+06	8.28242e+06	7.84623e+06	7.46434e+06	6.89555e+06	8.11286e+06	7.80719e+06	8.31136e+06	7.38553e+06	7.28483e+06	6.81293e+06
P51151	RAB9A	0.075	1	1	1	34916.1	29677.1	34487.7	30120.2	29722.1	27859	21495.2	19710.1	20374.2	19093.4	18601.3	17157.3	23961.5	20645.7	20497.4	20206.5	20766.5	18321.6
P51153	RAB13	0.148	2	2	2	2.28646e+06	2.21028e+06	2.29596e+06	2.17517e+06	2.11044e+06	1.92282e+06	842317	820032	867763	780656	759142	695055	1.03466e+06	1.01155e+06	1.04196e+06	942323	894133	831111
P51159	RAB27A	0.041		1	1							33105.2	30215.9	45112.7	32721	34714.1	37899.4	45204.7	43438.4	44491.3	44520.3	43426.2	44700.5
P51397	DAP	0.48	4	4	4	2.28026e+06	2.03505e+06	1.92999e+06	1.87601e+06	1.97262e+06	1.82597e+06	1.44812e+06	1.45547e+06	1.284e+06	1.2265e+06	1.3134e+06	1.1623e+06	679494	699435	734325	663339	672541	640490
P51398	DAP3	0.246	4	3	5	142517	137888	174757	132917	145907	149171	137315	134443	142150	138872	139865	132116	284506	284176	308058	273417	276441	275763
P51452	DUSP3	0.259	4	2	3	609784	571354	587170	550077	557499	578135	202768	189913	201895	173949	185756	195588	322856	297481	316670	274729	294003	295341
P51511	MMP15	0.046		1								14997.1	14987.8	13821.5	17019.5	18694.7	22292.5
P51531	SMARCA2	0.004			1													46323.1	51387.6	47580.4	46330.7	46572.9	44857.2
P51532	SMARCA4	0.015		2	2							57860.7	59844.4	64425.3	59912.4	60048.6	61983.7	14161.5	16704.1	15189.2	18530.3	19824	22183.4
P51553	IDH3G	0.173	4	2	2	392430	387831	419250	452330	406977	420489	119664	119481	130992	126393	126771	128221	203063	202441	234534	221937	223087	219585
P51570	GALK1	0.403	11	12	11	2.35502e+06	2.25124e+06	1.70041e+06	2.10635e+06	2.10862e+06	1.82734e+06	758681	632359	710063	648922	625198	572234	951231	846722	925819	827246	804331	720873
P51571	SSR4	0.272	5	4	6	3.34708e+06	3.2984e+06	4.38376e+06	3.44535e+06	3.52969e+06	4.13767e+06	1.33739e+06	1.3113e+06	1.52472e+06	1.40973e+06	1.44904e+06	1.59255e+06	2.6817e+06	2.63088e+06	2.74177e+06	2.88722e+06	2.93029e+06	3.26037e+06
P51572	BCAP31	0.472	29	28	24	2.87898e+07	2.87969e+07	2.87862e+07	3.23712e+07	2.97295e+07	2.92046e+07	1.17422e+07	1.20852e+07	1.26333e+07	1.35428e+07	1.28416e+07	1.34532e+07	1.79346e+07	1.83426e+07	1.89958e+07	2.03434e+07	1.86614e+07	1.89511e+07
P51580	TPMT	0.461	5	7	9	718554	704972	614754	633939	643101	575900	1.30955e+06	1.30219e+06	1.16171e+06	1.11149e+06	1.21701e+06	1.04877e+06	1.20424e+06	1.17708e+06	1.13514e+06	1.03069e+06	1.13437e+06	980585
P51606	RENBP	0.052		2								33597	33103.4	38419.7	34608.2	35094.9	37606.4
P51608	MECP2	0.086		3								69530.8	77954.7	79361.5	81108.5	75217.1	78975
P51610	HCFC1	0.147	21	17	16	2.82422e+06	2.9052e+06	2.75067e+06	2.86117e+06	2.84097e+06	2.82234e+06	1.80923e+06	1.82956e+06	1.76461e+06	1.81599e+06	1.83978e+06	1.82482e+06	1.70154e+06	1.83708e+06	1.64862e+06	1.75884e+06	1.70756e+06	1.64652e+06
P51648	ALDH3A2	0.237	9	8	12	768719	656474	763208	680195	706707	726528	978461	821936	973293	872143	918437	982071	695966	596140	719330	610567	656124	707101
P51649	ALDH5A1	0.344	20	20	21	1.12608e+07	1.11955e+07	1.19417e+07	1.17445e+07	1.15319e+07	1.17656e+07	4.53771e+06	4.53093e+06	4.48824e+06	4.75784e+06	4.66934e+06	4.60692e+06	8.7713e+06	8.54965e+06	9.1885e+06	8.87005e+06	8.86654e+06	8.97834e+06
P51654	GPC3	0.217	14	12	15	7.04164e+06	7.24394e+06	7.92288e+06	7.77834e+06	8.19524e+06	8.57585e+06	2.30095e+06	2.17958e+06	2.39003e+06	2.37072e+06	2.58545e+06	2.62686e+06	2.97758e+06	2.87156e+06	3.19784e+06	3.43817e+06	3.67497e+06	3.55597e+06
P51659	HSD17B4	0.603	41	42	41	3.32566e+07	3.19298e+07	3.83494e+07	3.56958e+07	3.46427e+07	3.51901e+07	1.74572e+07	1.71625e+07	1.99527e+07	1.91397e+07	1.85642e+07	1.8779e+07	2.34025e+07	2.30094e+07	2.59416e+07	2.51641e+07	2.39656e+07	2.44704e+07
P51665	PSMD7	0.497	8	7	9	890215	789576	826378	794072	773102	779505	1.10647e+06	970232	927555	1.0222e+06	1.00754e+06	1.01757e+06	1.20212e+06	1.10144e+06	1.24397e+06	1.14304e+06	1.13239e+06	1.12975e+06
P51687	SUOX	0.139	9	2	4	692322	686056	740542	719359	704885	700306	159419	171995	167481	175068	188824	181177	278303	277066	304554	293236	305866	281302
P51688	SGSH	0.203	6	4	7	549539	555236	653984	599141	592853	587729	796657	796951	859324	851760	830730	838510	866035	893958	969270	949963	931545	939769
P51690	ARSL	0.112	7	4	4	702338	726948	790255	752828	751272	790379	160731	164249	173512	168364	166590	177506	389478	392954	420810	414621	413742	460492
P51788	CLCN2	0.033	1	2	2	33079.2	34216.7	34997.1	32972	34956.5	29864.2	50142.7	48014.1	58829	55479.4	50657.3	48653	39247.1	35159.7	48390.5	38854.8	37542.7	36107.1
P51790	CLCN3	0.038	3	3	2	260960	232440	284447	236662	246794	252636	149605	139595	151070	138253	145515	140253	302397	243044	201512	201137	219868	245520
P51795	CLCN5	0.015	1			22004.5	22393.9	24001.2	21196.5	20239.9	17597.3
P51797	CLCN6	0.01		1								15217.6	15707.5	17178.9	17744.8	18158.6	19901
P51798	CLCN7	0.066	2	3	2	78927.7	85238.6	74388	66321.6	94644.7	86005.3	7682.94	7794.6	10125.1	7675.79	7580.54	8075	16916.4	15395.9	19315.3	16565.5	17425.2	17351.2
P51808	DYNLT3	0.147		1	1							15860.2	15586.9	15286.9	15147.7	15666.1	15904.1	7526.13	7293.94	7423.93	10367.3	9035.16	8314.65
P51809	VAMP7	0.132	3	2	3	152217	148469	194438	142515	153557	148590	96850.5	88996.2	119250	88585.8	93712.1	96835.5	107302	101946	113219	105680	98212.6	104669
P51812	RPS6KA3	0.266	13	14	12	1.3369e+06	1.05864e+06	1.18732e+06	1.0137e+06	1.0605e+06	1.08416e+06	1.13321e+06	923506	1.03518e+06	891772	934354	933054	1.29065e+06	1.02347e+06	1.20211e+06	1.01396e+06	1.03664e+06	1.05649e+06
P51826	AFF3	0.006			1													882746	864401	969527	873640	823131	760748
P51857	AKR1D1	0.064	2	3	2	2.51696e+06	2.268e+06	2.51533e+06	2.3053e+06	2.2743e+06	2.13978e+06	996887	881357	910817	930570	909101	904579	2.88652e+06	2.55662e+06	2.57809e+06	2.55786e+06	2.6188e+06	2.39186e+06
P51858	HDGF	0.725	25	24	25	1.09928e+07	1.06372e+07	1.10896e+07	1.0659e+07	1.01658e+07	8.89231e+06	6.34946e+06	6.15463e+06	6.11697e+06	6.17549e+06	6.01097e+06	5.24007e+06	7.19826e+06	7.0131e+06	7.09876e+06	6.95047e+06	6.92854e+06	6.00191e+06
P51878	CASP5	0.055		2								248239	273950	304907	281089	271720	286987
P51946	CCNH	0.124	2	1	3	75473.3	67502.8	71883.2	68518.6	69204.9	67444.2	62285.3	53350.9	55072.4	52137	55202.4	52169.3	169946	155001	177380	159996	158503	158091
P51948	MNAT1	0.23	3	4	7	113407	110187	108114	105818	104999	96936	40062.1	40227.3	38507.4	42174.1	38059.3	38300.6	87705.9	87096.6	95071.1	90733.8	85792.8	84162.4
P51970	NDUFA8	0.465	6	7	5	2.72114e+06	2.96786e+06	3.12074e+06	3.15073e+06	3.18208e+06	3.2829e+06	2.21019e+06	2.40253e+06	2.45655e+06	2.5446e+06	2.58072e+06	2.70639e+06	3.45027e+06	3.55667e+06	3.88824e+06	3.93749e+06	3.95052e+06	3.91709e+06
P51991	HNRNPA3	0.497	14	14	13	1.061e+07	1.04916e+07	1.17516e+07	1.44411e+07	1.27568e+07	1.64521e+07	2.31897e+06	2.55204e+06	2.71171e+06	3.16227e+06	3.00902e+06	3.73402e+06	6.3255e+06	6.36519e+06	7.58597e+06	8.45958e+06	7.79148e+06	9.86518e+06
P52209	PGD	0.605	26	27	28	3.01275e+07	2.96515e+07	2.63716e+07	2.61568e+07	2.74282e+07	2.46832e+07	1.70126e+07	1.65628e+07	1.54357e+07	1.47093e+07	1.58249e+07	1.40804e+07	1.60247e+07	1.59485e+07	1.43265e+07	1.36332e+07	1.45343e+07	1.29646e+07
P52272	HNRNPM	0.159	9	9	7	1.76459e+06	1.78244e+06	1.74646e+06	2.01796e+06	1.86134e+06	2.29554e+06	907135	925750	958531	1.03658e+06	982861	1.2197e+06	742419	732909	786559	767511	792407	901097
P52292	KPNA2	0.045	2	1		75082.4	74317.9	73503	71676.3	76077.1	81251.8	31489.2	29372.6	29181.7	30275.8	31210.8	36421.2
P52294	KPNA1	0.041		2	1							90960.2	86060.9	93777.2	89828.1	89359.7	92726.8	71847.9	64262.8	68649.6	68353	72545.5	70788
P52298	NCBP2	0.481	6	6	5	292894	295435	340705	317470	288336	327995	229112	192663	349653	253732	208540	255172	191492	156188	270189	195184	173122	199459
P52306	RAP1GDS1	0.1	3	4	6	207453	183045	235567	189419	290744	179702	199241	173300	201903	176806	189417	187351	307050	283025	385595	280019	429324	295322
P52434	POLR2H	0.26	3	4	4	601129	544475	611369	587919	587231	648469	283654	294480	313705	274933	299119	306781	124264	129188	146515	128978	128990	139401
P52435	POLR2J	0.265	1	2	3	132637	119105	126849	133385	137444	149162	78838.5	84544.2	97095.1	97177.4	94522.3	102388	81444.8	76016.7	82175.5	87389.4	90566.6	93728.8
P52564	MAP2K6	0.027	1			85152.7	172876	67555.3	83230.6	79174.3	60425.4
P52565	ARHGDIA	0.373	14	13	13	7.62507e+06	7.02873e+06	6.26718e+06	6.72594e+06	6.89058e+06	6.10441e+06	4.29265e+06	3.84148e+06	3.42928e+06	3.65108e+06	3.7507e+06	3.32902e+06	3.62295e+06	3.33005e+06	3.03107e+06	3.21066e+06	3.24122e+06	2.84561e+06
P52569	SLC7A2	0.099	4	5	5	398447	337560	377157	419737	369402	385582	343895	297261	347705	322631	330647	341445	241911	203303	251277	223782	236269	236973
P52594	AGFG1	0.222	10	9	9	2.49924e+06	2.44284e+06	2.40526e+06	2.41377e+06	2.37335e+06	2.20012e+06	933723	908597	956470	907538	895773	845612	1.17024e+06	1.15759e+06	1.14561e+06	1.13461e+06	1.10893e+06	1.03172e+06
P52597	HNRNPF	0.371	12	10	9	2.83378e+06	2.98902e+06	3.08137e+06	3.40372e+06	3.65035e+06	4.40555e+06	1.2854e+06	1.31474e+06	1.29154e+06	1.47121e+06	1.58826e+06	1.79148e+06	954583	1.02634e+06	1.0448e+06	1.16387e+06	1.22016e+06	1.36696e+06
P52655	GTF2A1	0.098	1	2	2	137163	128706	167503	130205	132204	129953	224448	255147	263049	237119	229699	223799	253370	259895	291838	241078	244831	231842
P52657	GTF2A2	0.275	3	2	2	852017	827967	1.03903e+06	823281	826113	854859	183256	191290	228753	171394	182066	195536	187695	205218	213052	189556	198787	200653
P52701	MSH6	0.007		1								69879.5	75925.4	65804.2	77478.3	74297	89752.7
P52735	VAV2	0.043	1	2	2	13171.9	11530.1	10132	11144.5	11418.6	9604.77	39597	36803.8	35300.7	39459.5	38969	38538.2	40316.8	34207.4	31708.6	36832.7	36041.4	33732.3
P52747	ZNF143	0.041		3	1							59999.2	72788.7	96568.7	55825.3	80742.4	80173.2	52781.7	49430.4	69383.5	61462	52248.9	58965.6
P52758	RIDA	0.657	8	7	7	3.93154e+06	3.873e+06	3.62283e+06	4.23246e+06	3.89327e+06	3.73e+06	1.39365e+06	1.37207e+06	1.17644e+06	1.29944e+06	1.29884e+06	1.14341e+06	2.8571e+06	2.96161e+06	2.70168e+06	2.85547e+06	2.92071e+06	2.54663e+06
P52788	SMS	0.658	18	15	15	7.59884e+06	7.86865e+06	7.39587e+06	6.93384e+06	7.40957e+06	6.54869e+06	3.1001e+06	3.17062e+06	2.96348e+06	2.84942e+06	3.02745e+06	2.67785e+06	4.46948e+06	4.64364e+06	4.70067e+06	4.21539e+06	4.4195e+06	3.8813e+06
P52789	HK2	0.059	2	3	4	183650	170688	181446	171872	171880	168703	298652	276390	273126	274932	274388	285183	131429	117604	133608	120799	125877	126983
P52815	MRPL12	0.298	6	5	5	5.94352e+06	6.31302e+06	6.40819e+06	6.616e+06	6.37961e+06	6.61603e+06	1.27278e+06	1.27625e+06	1.33424e+06	1.33772e+06	1.29129e+06	1.3246e+06	1.25762e+06	1.30252e+06	1.35687e+06	1.35151e+06	1.29139e+06	1.33697e+06
P52888	THOP1	0.446	24	26	27	4.04061e+06	3.95009e+06	4.19429e+06	3.61214e+06	3.83425e+06	3.67474e+06	5.66029e+06	5.67316e+06	5.77051e+06	5.20355e+06	5.45476e+06	4.97506e+06	4.36487e+06	4.28565e+06	4.41864e+06	3.88719e+06	4.12263e+06	3.86029e+06
P52895	AKR1C2	0.121	4	4	3	1.1844e+06	1.17723e+06	789749	1.10234e+06	1.13614e+06	971011	1.10625e+06	1.06208e+06	622627	1.01e+06	1.0106e+06	840215	2.60966e+06	2.55023e+06	1.49578e+06	2.40123e+06	2.40568e+06	2.11451e+06
P52907	CAPZA1	0.503	8	11	9	2.98008e+06	2.98459e+06	3.22369e+06	2.85526e+06	2.88365e+06	2.84929e+06	2.26146e+06	2.31832e+06	2.53429e+06	2.14642e+06	2.28056e+06	2.23762e+06	1.82655e+06	1.84365e+06	1.79519e+06	1.72043e+06	1.79605e+06	1.7018e+06
P52926	HMGA2	0.661	8	8	8	5.07027e+06	5.24102e+06	6.37035e+06	6.23476e+06	5.71031e+06	6.41636e+06	8.22568e+06	8.20551e+06	9.46344e+06	9.59928e+06	8.98915e+06	9.62232e+06	1.15131e+07	1.09501e+07	1.2793e+07	1.215e+07	1.20399e+07	1.25854e+07
P52943	CRIP2	0.236	3	4	2	1.94875e+06	2.06276e+06	1.50189e+06	1.65795e+06	1.79071e+06	1.49897e+06	917688	950906	902668	869147	894892	793357	304632	315636	246218	267265	282224	235954
P52948	NUP98	0.111	12	9	10	782409	783322	841267	868574	769901	846993	568338	524655	626010	578333	541309	576116	644507	617376	758955	667493	626898	668513
P53004	BLVRA	0.483	13	11	12	9.19769e+06	9.1867e+06	8.22e+06	7.7088e+06	8.3538e+06	6.92733e+06	3.3853e+06	3.41445e+06	3.39517e+06	2.77665e+06	3.05712e+06	2.71571e+06	4.63391e+06	4.62739e+06	4.78646e+06	3.68846e+06	4.23803e+06	3.76324e+06
P53007	SLC25A1	0.524	21	18	17	1.69461e+07	1.41214e+07	1.58821e+07	1.5055e+07	1.45489e+07	1.42985e+07	4.45631e+06	3.95116e+06	4.50938e+06	4.22139e+06	4.18802e+06	4.10906e+06	9.73301e+06	8.24108e+06	9.04883e+06	9.23068e+06	9.10776e+06	8.26614e+06
P53041	PPP5C	0.421	13	14	15	2.34704e+06	2.35562e+06	2.30776e+06	2.22671e+06	2.21709e+06	2.21117e+06	1.44427e+06	1.35721e+06	1.41618e+06	1.34837e+06	1.33281e+06	1.33725e+06	2.30931e+06	2.36683e+06	2.17734e+06	2.16774e+06	2.14194e+06	2.0677e+06
P53365	ARFIP2	0.103	2	2	2	77529	73163.3	86759.4	71393.8	71692.2	69517.8	130136	127830	140224	123399	125882	116226	33926.9	31017.8	42066.4	32536.6	33640.1	35653.5
P53367	ARFIP1	0.105	4	3		304710	266567	333395	282292	307100	288360	135742	151682	156734	134348	140718	147450
P53384	NUBP1	0.228	3	4	3	188116	168411	165622	166257	151037	143392	213333	197558	196822	198567	180282	181358	122355	111533	98358.9	109292	94815.6	90384.1
P53396	ACLY	0.476	52	43	44	2.20458e+07	1.94366e+07	2.15914e+07	1.88591e+07	1.87425e+07	1.776e+07	1.25076e+07	1.12074e+07	1.20151e+07	1.10307e+07	1.11851e+07	1.05164e+07	1.58227e+07	1.37543e+07	1.4918e+07	1.34e+07	1.37356e+07	1.28289e+07
P53567	CEBPG	0.36	3	3	2	410478	409093	430987	478205	398283	405136	300603	291218	332433	355813	304170	327907	211181	216762	256722	259870	226403	233037
P53582	METAP1	0.031	1	1	1	20772.4	19468.4	19709.3	21749.4	20615.9	22914	50203.5	45817.9	48125.3	56417	49187.3	57768.8	26103.2	23148.6	24884.4	28586.7	24953.9	30535.3
P53597	SUCLG1	0.246	6	7	7	1.49155e+06	1.31319e+06	1.56309e+06	1.63002e+06	1.42769e+06	1.54593e+06	1.69617e+06	1.5743e+06	1.80061e+06	1.86897e+06	1.67504e+06	1.79629e+06	1.50373e+06	1.37497e+06	1.61387e+06	1.63495e+06	1.47591e+06	1.59993e+06
P53602	MVD	0.308	11	13	9	1.49405e+06	1.39379e+06	1.55723e+06	1.31639e+06	1.35662e+06	1.32421e+06	1.0948e+06	1.08495e+06	1.08336e+06	1.01165e+06	1.09772e+06	1.08945e+06	952455	887054	952925	873242	896815	887107
P53609	PGGT1B	0.048	1	1		12742.2	28452.5	18748	12329.9	25509.4	15898.5	43442.9	40660	49809.5	38122.9	44261	44561.9
P53611	RABGGTB	0.033	1	1	1	93156.1	96553.2	93908.5	89723.3	94537	86577	96178.1	94025.9	93909.4	83243.7	81239.2	79918.9	15785.2	14317.6	15322	15099.1	13748.4	14123.2
P53618	COPB1	0.388	26	27	32	9.57816e+06	9.29184e+06	1.02853e+07	8.70453e+06	8.99123e+06	8.83303e+06	3.40229e+06	3.10187e+06	3.51181e+06	3.14597e+06	3.31333e+06	3.19899e+06	5.43301e+06	5.16024e+06	5.37024e+06	5.07495e+06	5.23465e+06	5.11455e+06
P53621	COPA	0.155	10	12	13	966955	896726	888587	829807	863762	842716	1.00594e+06	893847	911624	827779	898687	912213	967298	940032	926320	812945	923593	889922
P53634	CTSC	0.259	11	11	11	1.09051e+07	9.77863e+06	1.43767e+07	1.09869e+07	1.09941e+07	1.1853e+07	3.61519e+06	3.07198e+06	4.46101e+06	3.48314e+06	3.25707e+06	3.56546e+06	4.76099e+06	4.31952e+06	5.04256e+06	4.67111e+06	4.56447e+06	4.75429e+06
P53671	LIMK2	0.025			1													15016.3	16253.7	16863.4	12899.1	14744.4	13484.7
P53677	AP3M2	0.024		1	1							73389.9	69869	75182.5	67591.3	68965.5	69499.9	58032.3	51696.7	61117.3	51245.6	55198.3	51946.9
P53680	AP2S1	0.12	2	2	2	206216	201601	295198	235032	246712	269072	332807	307928	426748	377226	401674	480393	168360	152400	189689	177173	187952	210650
P53701	HCCS	0.478	11	9	11	2.34498e+06	2.3679e+06	2.72912e+06	2.62528e+06	2.44672e+06	2.70417e+06	2.3712e+06	2.30208e+06	2.71819e+06	2.51955e+06	2.51036e+06	2.77235e+06	2.5647e+06	2.7454e+06	3.04792e+06	2.79776e+06	2.7438e+06	2.98795e+06
P53778	MAPK12	0.044		1								12383.1	10645	13669.1	10168.3	10919.7	10051.7
P53794	SLC5A3	0.013	1	1		130762	128110	138366	133671	136187	136309	50772.5	51267.2	48864.8	58912.6	54000.2	56591.7
P53801	PTTG1IP	0.339	4	6	6	4.24269e+06	4.16724e+06	4.77751e+06	4.29251e+06	4.10971e+06	4.1355e+06	4.42865e+06	4.41824e+06	5.2914e+06	4.48356e+06	4.11404e+06	3.93293e+06	2.52437e+06	2.47843e+06	2.825e+06	2.4382e+06	2.28952e+06	2.32827e+06
P53803	POLR2K	0.138	1		1	19033	18994.1	18502.5	19138.1	18843.4	21047.1							16544.4	12680.6	13443.2	14856.1	13898.7	17555.6
P53804	TTC3	0.003		1	1							133444	128466	164604	145606	166685	228831	415368	386749	496754	445206	546709	762868
P53805	RCAN1	0.032		1								3837.17	2751.46	4295.51	2983.03	3201.36	3627.94
P53985	SLC16A1	0.1	5	5	6	3.18348e+06	2.84529e+06	3.15486e+06	3.05884e+06	2.97814e+06	2.81913e+06	2.03903e+06	1.78974e+06	1.99072e+06	1.9248e+06	1.99886e+06	1.91223e+06	1.1434e+06	982380	1.12732e+06	1.07876e+06	1.14051e+06	1.1236e+06
P53990	IST1	0.28	9	9	9	2.16332e+06	2.11493e+06	2.28784e+06	2.11929e+06	2.03695e+06	1.9822e+06	1.26243e+06	1.25377e+06	1.2559e+06	1.22163e+06	1.24004e+06	1.23187e+06	2.14719e+06	2.10718e+06	2.12875e+06	2.13029e+06	2.06814e+06	2.05317e+06
P53992	SEC24C	0.225	13	13	15	823529	729323	898648	746699	744372	748558	1.11399e+06	1.03666e+06	1.17445e+06	1.04331e+06	1.0498e+06	1.0199e+06	1.04431e+06	937177	1.10574e+06	972776	976013	957876
P53999	SUB1	0.717	16	14	11	9.48585e+06	1.00966e+07	7.87549e+06	1.03194e+07	9.88476e+06	1.00941e+07	1.15266e+07	1.21314e+07	1.14429e+07	1.2423e+07	1.21268e+07	1.17568e+07	9.87641e+06	1.04241e+07	7.76157e+06	1.09037e+07	1.03067e+07	1.03512e+07
P54105	CLNS1A	0.409	2	4	4	293330	282082	273646	281968	291180	283781	142051	138095	128199	139752	140016	129846	155640	159279	156065	153026	152758	148991
P54132	BLM	0.006	1	1	1	289996	273412	313066	279480	286095	297130	128730	118715	146237	131744	127390	151350	454197	439820	552689	457264	479209	523939
P54136	RARS1	0.135	5	5	5	391392	314170	277044	273265	302458	303277	294531	275942	216277	244296	272512	260683	189123	160803	149172	143379	156368	153927
P54277	PMS1	0.008			1													142476	201477	244976	230795	223014	218314
P54577	YARS1	0.375	15	21	17	1.11775e+06	1.03593e+06	967469	971485	1.03494e+06	1.01515e+06	1.54376e+06	1.44322e+06	1.37037e+06	1.39474e+06	1.4278e+06	1.35876e+06	1.31275e+06	1.23686e+06	1.09364e+06	1.1587e+06	1.19669e+06	1.18016e+06
P54578	USP14	0.389	19	18	16	4.20323e+06	3.75968e+06	4.21187e+06	3.96992e+06	3.84135e+06	3.83609e+06	4.43581e+06	4.11161e+06	4.90261e+06	4.20293e+06	4.11347e+06	4.08835e+06	2.08428e+06	1.89443e+06	2.20742e+06	1.99013e+06	1.93739e+06	1.87988e+06
P54646	PRKAA2	0.033		2								31352.9	27537.5	24786.2	32609.4	25587.5	21084.5
P54687	BCAT1	0.293	7	9	7	2.14049e+06	2.18448e+06	2.13553e+06	1.89796e+06	2.00822e+06	1.96012e+06	5.11562e+06	5.51681e+06	4.84608e+06	4.58449e+06	5.10702e+06	4.50617e+06	968132	1.07505e+06	921345	903819	970109	934522
P54707	ATP12A	0.049	6	6	7	8.51522e+06	8.32026e+06	9.90678e+06	8.79014e+06	9.09368e+06	9.49268e+06	4.08559e+06	3.87117e+06	4.30448e+06	4.29477e+06	4.26914e+06	4.5556e+06	2.91993e+06	2.69766e+06	3.4329e+06	3.14219e+06	3.18311e+06	3.40251e+06
P54709	ATP1B3	0.398	11	11	11	1.87183e+07	1.84408e+07	1.99312e+07	2.00697e+07	1.96671e+07	2.0166e+07	4.17102e+06	4.1203e+06	4.5894e+06	4.36109e+06	4.32017e+06	4.57753e+06	7.98796e+06	7.86019e+06	9.11371e+06	8.40178e+06	8.37193e+06	8.71066e+06
P54725	RAD23A	0.256	6	6	6	1.66927e+06	1.7667e+06	1.51611e+06	1.51936e+06	1.54648e+06	1.41492e+06	739734	728948	568014	664879	709443	633690	366275	377843	348540	356488	366319	333278
P54727	RAD23B	0.355	14	13	13	9.20529e+06	9.67109e+06	9.87104e+06	8.63167e+06	9.01305e+06	8.20351e+06	5.7754e+06	5.64903e+06	6.7858e+06	5.34494e+06	5.55033e+06	5.21304e+06	7.30002e+06	7.49213e+06	7.38181e+06	6.74879e+06	6.90501e+06	6.26761e+06
P54802	NAGLU	0.223	7	5	7	241577	255643	270575	270109	266707	285362	314988	358040	338170	354647	345760	344356	283054	299804	298203	312448	305593	327549
P54819	AK2	0.77	26	25	25	1.14285e+07	1.11462e+07	9.33295e+06	1.15561e+07	1.09252e+07	9.66867e+06	8.73064e+06	8.53213e+06	7.03903e+06	8.86296e+06	8.49829e+06	7.62768e+06	8.57668e+06	8.33034e+06	6.71074e+06	8.73193e+06	8.34349e+06	7.42554e+06
P54886	ALDH18A1	0.582	40	43	46	2.55167e+07	2.20476e+07	2.45019e+07	2.4512e+07	2.35925e+07	2.62592e+07	1.03373e+07	9.19878e+06	1.02744e+07	1.03333e+07	9.95827e+06	1.09688e+07	1.34126e+07	1.18032e+07	1.34032e+07	1.31174e+07	1.27601e+07	1.40887e+07
P54920	NAPA	0.515	14	14	13	2.61286e+06	2.63778e+06	2.98851e+06	2.81671e+06	2.77256e+06	2.73391e+06	1.59982e+06	1.61911e+06	1.71347e+06	1.7048e+06	1.6685e+06	1.66756e+06	2.50934e+06	2.528e+06	2.97243e+06	2.78847e+06	2.67402e+06	2.67718e+06
P55010	EIF5	0.371	16	12	12	3.77799e+06	3.33835e+06	3.52697e+06	3.67623e+06	3.38918e+06	3.62853e+06	1.05031e+06	953363	1.00981e+06	1.03062e+06	967853	1.00822e+06	2.26718e+06	2.0716e+06	2.1795e+06	2.25342e+06	2.15341e+06	2.23453e+06
P55036	PSMD4	0.305	9	10	7	2.59634e+06	2.46176e+06	2.3943e+06	2.67777e+06	2.40995e+06	2.43309e+06	1.55572e+06	1.60923e+06	1.59191e+06	1.70622e+06	1.52293e+06	1.54444e+06	1.14068e+06	1.18117e+06	1.08218e+06	1.22839e+06	1.11294e+06	1.13641e+06
P55039	DRG2	0.181	5	3	4	462154	396567	427728	403860	411182	494987	256389	229385	264842	233380	219172	218925	804619	736010	815764	740830	703919	707792
P55060	CSE1L	0.343	27	28	29	8.65555e+06	7.4606e+06	8.43869e+06	7.53554e+06	7.67444e+06	7.59379e+06	4.87104e+06	4.35032e+06	4.81466e+06	4.40945e+06	4.43923e+06	4.30764e+06	4.68652e+06	4.18234e+06	4.43471e+06	4.16246e+06	4.25111e+06	3.99428e+06
P55072	VCP	0.758	88	90	84	1.05057e+08	1.07132e+08	1.00115e+08	9.63356e+07	9.81546e+07	8.67377e+07	2.93352e+07	2.94386e+07	2.73879e+07	2.72854e+07	2.74599e+07	2.4861e+07	3.36715e+07	3.45608e+07	3.34545e+07	3.14246e+07	3.16124e+07	2.87247e+07
P55081	MFAP1	0.485	16	19	14	1.52006e+06	1.55163e+06	1.52416e+06	1.50665e+06	1.42493e+06	1.32943e+06	960894	966526	1.02079e+06	973331	954467	910243	699784	723909	743554	704601	691124	669753
P55084	HADHB	0.519	18	19	22	1.33384e+07	1.21695e+07	1.36308e+07	1.40141e+07	1.28173e+07	1.23191e+07	5.00116e+06	4.5033e+06	4.95393e+06	5.02812e+06	4.71544e+06	4.60021e+06	6.58608e+06	6.20916e+06	6.61753e+06	6.92032e+06	6.46146e+06	6.29543e+06
P55145	MANF	0.5	13	11	12	9.33689e+06	9.38671e+06	8.96566e+06	1.01385e+07	9.50547e+06	9.90983e+06	3.64007e+06	3.82221e+06	3.5414e+06	4.01145e+06	3.76664e+06	3.89894e+06	3.90348e+06	3.95638e+06	3.90518e+06	4.27913e+06	3.95617e+06	4.13589e+06
P55157	MTTP	0.469	37	35	42	1.77586e+07	1.68367e+07	1.9038e+07	1.79554e+07	1.86801e+07	1.88217e+07	1.07584e+07	9.88914e+06	1.09079e+07	1.05198e+07	1.09691e+07	1.08746e+07	1.2813e+07	1.17807e+07	1.31349e+07	1.25696e+07	1.3158e+07	1.33756e+07
P55196	AFDN	0.179	14	18	17	544052	523791	540794	530295	510989	484086	661208	599995	651488	726235	608783	617333	637216	609662	678292	668019	621911	576441
P55209	NAP1L1	0.309	9	8	10	8.55799e+06	8.17149e+06	7.97626e+06	8.16914e+06	7.55778e+06	7.08162e+06	3.72935e+06	3.52048e+06	3.46116e+06	3.51837e+06	3.16873e+06	3.05407e+06	4.46944e+06	4.18454e+06	3.93179e+06	4.1905e+06	3.81979e+06	3.59639e+06
P55210	CASP7	0.36	7	8	9	1.29113e+06	1.36621e+06	1.27809e+06	1.19983e+06	1.27243e+06	1.14567e+06	1.278e+06	1.3792e+06	1.26805e+06	1.21177e+06	1.28334e+06	1.17472e+06	1.48092e+06	1.51076e+06	1.46721e+06	1.36738e+06	1.41302e+06	1.28454e+06
P55212	CASP6	0.331	6	6	6	505314	495571	490889	446142	495354	467949	390828	395714	391815	353537	388263	360134	473053	484502	455347	433121	469987	441997
P55263	ADK	0.704	18	19	19	8.67738e+06	8.40791e+06	7.34168e+06	7.08567e+06	7.35799e+06	6.49079e+06	5.69414e+06	5.53586e+06	5.09409e+06	4.74738e+06	4.96035e+06	4.39013e+06	5.92859e+06	5.76387e+06	5.16305e+06	4.89434e+06	5.0739e+06	4.54966e+06
P55265	ADAR	0.075	6	2	3	210164	238754	243947	256347	280413	349116	52221.3	49158.9	59352.6	52625.8	56710.7	67741.6	51122.8	52739.6	67091.6	60713	61276.7	65309.2
P55268	LAMB2	0.118	13	11	12	479053	504829	574545	539507	526475	580452	262234	294233	304992	306028	297400	345293	378729	382790	436607	434459	429611	468891
P55283	CDH4	0.017	2		1	568998	577309	565546	600994	593113	586826							99137.7	87927	151295	97053.9	102902	105566
P55327	TPD52	0.424	8	6	7	5.12913e+06	5.22764e+06	4.70222e+06	4.74012e+06	4.82689e+06	3.91658e+06	1.14153e+06	1.07998e+06	1.03617e+06	1.04589e+06	1.02561e+06	900634	1.16089e+06	1.14938e+06	1.11203e+06	1.09943e+06	1.05401e+06	890529
P55735	SEC13	0.348	8	8	11	2.64995e+06	2.55204e+06	3.11948e+06	2.51535e+06	2.64154e+06	2.51473e+06	658376	607747	682908	669320	685440	634731	1.84988e+06	1.76235e+06	1.91276e+06	1.82268e+06	1.81371e+06	1.72668e+06
P55769	SNU13	0.742	7	8	7	3.70823e+06	3.19895e+06	3.6429e+06	4.0437e+06	3.46157e+06	3.62378e+06	2.03182e+06	2.31557e+06	2.60389e+06	2.53142e+06	2.08586e+06	2.14088e+06	2.33975e+06	2.2317e+06	2.56238e+06	2.55614e+06	2.32476e+06	2.41953e+06
P55786	NPEPPS	0.456	32	30	31	1.11236e+07	1.08633e+07	1.08796e+07	9.93393e+06	1.06608e+07	9.73376e+06	5.18905e+06	5.13006e+06	4.46602e+06	4.78727e+06	5.01127e+06	4.57059e+06	8.35006e+06	7.98376e+06	7.87956e+06	7.52481e+06	7.91332e+06	7.2493e+06
P55789	GFER	0.366	6	6	6	643860	716973	648423	693166	711008	680838	324043	365325	319455	363387	361166	346050	531582	554287	485398	565706	556702	547304
P55795	HNRNPH2	0.174	3	6	7	150603	153335	167830	167868	163547	185843	223124	235483	246512	264536	245534	259647	259210	257412	321527	316955	307691	375420
P55809	OXCT1	0.013	1			32784.8	56304.9	34421.4	37954.1	35247.4	32136.8
P55854	SUMO3	0.272	3	3	3	2.77592e+06	2.94781e+06	2.20876e+06	2.50349e+06	2.6826e+06	2.31259e+06	1.74435e+06	1.85486e+06	1.28758e+06	1.68395e+06	1.73451e+06	1.51582e+06	2.01815e+06	2.15917e+06	1.5921e+06	1.79128e+06	1.93674e+06	1.67964e+06
P55884	EIF3B	0.214	7	9	13	392381	352040	345016	328865	338284	342862	371595	339438	334810	319303	329814	319802	837257	759866	759602	679504	699702	693714
P55899	FCGRT	0.178	3	2	2	183164	196182	177709	213065	196121	184728	448790	404971	534854	461975	447800	473959	603702	513023	713900	580846	601836	636856
P55957	BID	0.508	7	4	7	747576	766762	742747	688949	725898	715666	327146	341746	329613	317193	338089	329545	497353	518876	527371	459996	516271	458500
P56134	ATP5MF	0.255	3	2	3	3.72424e+06	3.293e+06	3.65172e+06	3.75183e+06	3.90164e+06	4.34441e+06	1.57133e+06	1.43211e+06	1.4189e+06	1.62439e+06	1.65387e+06	1.76338e+06	3.12283e+06	2.7865e+06	3.17282e+06	3.20841e+06	3.25526e+06	3.68857e+06
P56181	NDUFV3	0.315	3	3	3	419528	395870	360150	428135	422432	420396	653279	631736	571610	695507	681295	673418	412102	404982	358086	426892	414065	403751
P56192	MARS1	0.096	6	4	5	259087	209459	207843	185799	205105	221530	231792	187722	182561	165306	193919	215675	264600	217539	206050	189967	221520	248326
P56199	ITGA1	0.146	15	16	12	1.58399e+06	1.55326e+06	1.81863e+06	1.65444e+06	1.65125e+06	1.66648e+06	1.21441e+06	1.18602e+06	1.37716e+06	1.28818e+06	1.30788e+06	1.27119e+06	1.13432e+06	1.12855e+06	1.34523e+06	1.27137e+06	1.23131e+06	1.20456e+06
P56211	ARPP19	0.304	3	2	2	240430	192278	215043	190489	199267	176727	299550	249712	261262	261540	272972	217648	209741	167636	184118	177526	176627	161535
P56270	MAZ	0.019		1								16521.3	15938	9625.46	16766.7	15159.3	13248.7
P56378	ATP5MJ	0.483	5	5	4	976185	868317	721749	976678	888486	1.01872e+06	1.39927e+06	1.35401e+06	1.1353e+06	1.50378e+06	1.30404e+06	1.43142e+06	2.29865e+06	2.19329e+06	1.81243e+06	2.37286e+06	2.04139e+06	2.41765e+06
P56381	ATP5F1E	0.569	4	4	4	1.36285e+07	1.40684e+07	1.49994e+07	1.55991e+07	1.43002e+07	1.49902e+07	5.77927e+06	5.67941e+06	6.77172e+06	6.19148e+06	5.78775e+06	5.99699e+06	4.17835e+06	4.12688e+06	5.0061e+06	4.34068e+06	4.13354e+06	4.38737e+06
P56385	ATP5ME	0.725	5	4	5	9.4772e+06	9.60301e+06	1.01078e+07	1.04256e+07	9.29255e+06	9.57464e+06	2.51113e+06	2.55912e+06	2.70835e+06	2.76805e+06	2.56834e+06	2.64787e+06	1.64963e+06	1.83692e+06	1.85981e+06	1.8877e+06	1.73496e+06	1.77325e+06
P56524	HDAC4	0.012		1								1661.7	1463.1	1440.16	1304.59	1663.84	1057.27
P56537	EIF6	0.604	11	11	10	1.58286e+06	1.73598e+06	1.83076e+06	1.49019e+06	1.68806e+06	1.65343e+06	1.3688e+06	1.44484e+06	1.84708e+06	1.25711e+06	1.36783e+06	1.40483e+06	1.32626e+06	1.37693e+06	1.67575e+06	1.17065e+06	1.33693e+06	1.3403e+06
P56545	CTBP2	0.09	3	6	4	457019	436477	416329	392066	410505	356310	415294	391397	499265	357779	394285	353157	729467	689290	935626	632263	673866	563839
P56556	NDUFA6	0.383	2	3	4	367007	371227	366169	362887	350245	354358	127223	121037	139583	128970	135360	133671	152100	146175	168187	154157	162369	158430
P56747	CLDN6	0.118	4	3	3	2.84526e+06	2.86234e+06	3.00458e+06	2.8008e+06	2.70681e+06	2.67083e+06	911996	1.0221e+06	967750	1.00261e+06	988559	1.05645e+06	1.39802e+06	1.49616e+06	1.55823e+06	1.54533e+06	1.55398e+06	1.86055e+06
P56937	HSD17B7	0.062	2	2	2	282009	232241	240270	247187	245601	247774	217030	212219	201609	203811	208392	210859	247593	234760	222340	238159	237394	243171
P56962	STX17	0.126	2	3		43149.2	41441.5	47128.3	44095.6	44192.1	38985.7	86173.5	82008.5	85086.3	89576.6	94922.7	104453
P57081	WDR4	0.146	4	4	3	625018	600574	574949	572095	556338	494607	364360	353772	361286	345784	362829	361069	201319	192954	203760	171819	182212	162723
P57088	TMEM33	0.154	1	2	4	237833	204090	268262	236039	231029	256554	250130	211643	382943	223427	248084	274981	388080	360677	483658	397217	424239	465778
P57105	SYNJ2BP	0.317	3	3	3	243361	252931	282107	281695	272416	269583	78041.5	76283	106298	84957.8	84645.4	87860.9	119925	115146	149828	129331	127929	126371
P57721	PCBP3	0.205	7	9	7	2.78949e+06	2.74618e+06	2.47507e+06	2.90783e+06	2.83841e+06	2.74764e+06	1.40281e+06	1.40897e+06	1.21061e+06	1.47599e+06	1.38326e+06	1.37409e+06	2.68481e+06	2.67456e+06	2.18095e+06	2.8587e+06	2.59969e+06	2.64899e+06
P57723	PCBP4	0.022	1	2	1	3.03311e+06	2.86262e+06	2.93233e+06	2.87471e+06	2.89016e+06	2.93467e+06	154453	155472	165268	155065	159073	165028	2.76997e+06	2.71093e+06	2.89853e+06	2.70135e+06	2.89845e+06	2.93566e+06
P57737	CORO7	0.009	1			31918.3	32208.3	38814.3	34776.2	33327.7	37288.5
P57740	NUP107	0.174	10	11	8	641478	572217	683330	627147	600530	636008	499976	454824	573870	508821	490576	508911	547719	471007	536616	514195	507845	521954
P57764	GSDMD	0.029	1	1	1	10254.7	9634.07	8785.61	9384.38	10991.1	8308.24	5611.28	5561.43	5055.95	6137.47	5226.17	4186.1	10786.7	11364.2	9441.62	11946.7	14728.9	13395.8
P58107	EPPK1	0.005	3	1	1	249845	263774	265726	262407	271794	288489	39323.2	45331.7	42497.4	45894.8	46242.2	58466.7	41273.8	46886	40354.2	43590.1	49257.4	59221.4
P58546	MTPN	0.347	3	4	4	2.10683e+06	2.10287e+06	2.05785e+06	1.95576e+06	2.11759e+06	1.69462e+06	3.4098e+06	3.18762e+06	2.90499e+06	3.14539e+06	3.0169e+06	2.3911e+06	2.58316e+06	2.45162e+06	2.09557e+06	2.43305e+06	2.14266e+06	1.79961e+06
P59190	RAB15	0.052	1	1	1	4.73117e+06	3.72884e+06	5.84749e+06	3.92503e+06	3.9805e+06	4.42468e+06	665119	576587	783591	589893	623809	651207	699381	537642	851953	602253	594709	663466
P59998	ARPC4	0.405	4	6	6	4.00599e+06	3.80669e+06	4.51703e+06	3.54543e+06	3.59219e+06	3.83916e+06	618156	587901	771136	564421	600216	651347	1.46777e+06	1.39313e+06	1.65697e+06	1.29308e+06	1.3829e+06	1.42717e+06
P60174	TPI1	0.9	23	21	23	1.0676e+08	1.09221e+08	9.18061e+07	9.21015e+07	9.99714e+07	8.18411e+07	6.64114e+07	6.50425e+07	5.83858e+07	5.67106e+07	6.18033e+07	5.00444e+07	7.46083e+07	7.4869e+07	6.63969e+07	6.46711e+07	7.08186e+07	5.81402e+07
P60228	EIF3E	0.162	6	2	2	488863	453155	438592	389569	424907	399086	51628.5	47349.1	44343.3	43162.2	44820.7	44219.2	81021	76210.3	68869.1	69307.1	73108.4	73285.3
P60468	SEC61B	0.375	6	4	5	9.60764e+06	9.61866e+06	9.89331e+06	9.49469e+06	9.1165e+06	8.45298e+06	1.56985e+06	1.66546e+06	1.35918e+06	1.53757e+06	1.49969e+06	1.37067e+06	3.7831e+06	3.5957e+06	3.72188e+06	3.73918e+06	3.61505e+06	3.45157e+06
P60510	PPP4C	0.29	6	4	5	532675	510067	567812	478164	514336	496330	317994	311809	345727	299769	316590	311960	191934	187244	209434	183052	189135	178648
P60520	GABARAPL2	0.427	4	3	3	709783	743306	672978	678680	718202	661003	448506	485828	425841	446341	436320	468811	457399	463280	430844	446650	466980	446588
P60602	ROMO1	0.127	2	2	2	604149	625848	615536	662040	670222	739768	406983	422180	401137	419031	431354	455515	522761	568194	526676	592142	591524	677529
P60604	UBE2G2	0.145	2		1	173537	167221	157151	173454	162527	153115							35357.7	32292.4	30767.3	32171	33816.6	30696.9
P60660	MYL6	0.351	6	4	4	3.59261e+06	3.67211e+06	3.49661e+06	4.24854e+06	4.12175e+06	4.53101e+06	528362	553967	497778	650210	618173	652099	720674	740635	624315	881368	824345	920532
P60763	RAC3	0.297	5	5	5	3.8641e+06	3.71284e+06	3.60611e+06	3.43312e+06	3.70664e+06	3.12096e+06	1.45096e+06	1.4294e+06	1.49238e+06	1.36455e+06	1.48133e+06	1.33388e+06	2.53907e+06	2.32967e+06	2.2755e+06	2.27224e+06	2.53973e+06	2.3353e+06
P60842	EIF4A1	0.145	6	6	7	1.62798e+06	1.33164e+06	1.56257e+06	1.34946e+06	1.45456e+06	1.44375e+06	856588	739011	779464	711182	743892	755526	636400	587203	603772	549164	561849	577527
P60866	RPS20	0.571	9	9	8	5.15232e+06	4.13464e+06	3.21448e+06	3.47909e+06	3.58148e+06	3.30578e+06	4.24828e+06	3.54404e+06	2.93154e+06	2.94003e+06	3.04622e+06	2.78073e+06	1.51905e+06	1.2673e+06	930143	1.0213e+06	1.04654e+06	943791
P60891	PRPS1	0.629	19	18	15	4.34737e+06	4.44239e+06	4.48294e+06	3.9767e+06	4.25612e+06	3.95725e+06	2.28699e+06	2.39191e+06	2.25669e+06	2.21857e+06	2.28645e+06	2.19891e+06	1.90234e+06	2.00802e+06	1.76877e+06	1.79088e+06	1.8424e+06	1.75022e+06
P60900	PSMA6	0.606	17	15	15	4.67088e+07	4.50718e+07	4.5738e+07	4.39206e+07	4.56828e+07	4.10371e+07	1.79585e+07	1.77219e+07	1.82247e+07	1.65458e+07	1.79552e+07	1.6109e+07	2.0885e+07	2.0849e+07	2.13457e+07	2.03223e+07	2.06162e+07	1.9375e+07
P60903	S100A10	0.175	1	2	2	185123	185296	172153	182136	202725	183088	110694	101992	101856	109660	120929	119762	193490	179187	180840	185364	199145	201000
P60953	CDC42	0.382	9	7	7	9.62316e+06	9.29549e+06	9.30974e+06	8.96803e+06	8.97735e+06	7.86493e+06	3.88661e+06	3.67609e+06	3.64938e+06	3.55216e+06	3.47357e+06	3.12005e+06	9.07892e+06	8.98204e+06	9.19609e+06	8.54042e+06	8.44426e+06	7.76215e+06
P60981	DSTN	0.618	15	11	11	5.67876e+06	5.60586e+06	5.68746e+06	4.96144e+06	5.03787e+06	4.63771e+06	3.29591e+06	3.27973e+06	3.08064e+06	2.87303e+06	2.8515e+06	2.59472e+06	3.47313e+06	3.50009e+06	3.14074e+06	2.98186e+06	2.9781e+06	2.70161e+06
P60983	GMFB	0.451	8	8	5	3.28304e+06	3.74939e+06	3.47858e+06	3.13268e+06	3.27298e+06	2.98207e+06	1.34945e+06	1.39812e+06	1.08206e+06	1.18929e+06	1.2647e+06	1.11223e+06	1.14262e+06	1.22914e+06	984057	1.00661e+06	1.0767e+06	964968
P61006	RAB8A	0.314	7	5	6	1.64516e+06	1.66876e+06	1.37599e+06	1.53108e+06	1.46227e+06	1.3126e+06	1.10996e+06	1.11069e+06	964461	1.02371e+06	1.01755e+06	870143	1.43455e+06	1.41878e+06	1.23806e+06	1.33351e+06	1.28709e+06	1.15101e+06
P61009	SPCS3	0.317	7	4	5	3.21923e+06	3.30116e+06	3.71802e+06	3.25309e+06	3.78618e+06	3.93303e+06	1.34238e+06	1.35834e+06	1.74838e+06	1.52619e+06	1.51321e+06	1.66584e+06	2.92364e+06	2.85512e+06	3.44755e+06	2.94501e+06	3.20681e+06	3.44292e+06
P61011	SRP54	0.155	6	5	4	364850	304669	320225	293006	285803	279410	423105	342845	355529	375080	346656	328555	276111	226131	200953	237156	206364	205923
P61018	RAB4B	0.169	1	2	2	33249.3	31732.1	34550.9	31642.1	31680.5	27599.4	56696.7	51240.9	49960.5	51320.3	53779.4	44958.2	81876.5	79114.8	83269.6	78023.4	81054.8	69373.6
P61019	RAB2A	0.217	4	4	3	673756	635635	768132	623472	643659	627059	1.07527e+06	1.0166e+06	1.29644e+06	1.01767e+06	1.08773e+06	1.10414e+06	999164	923328	1.18324e+06	909727	936690	892947
P61020	RAB5B	0.335	1	3	6	160300	136810	145462	138537	127969	113547	232532	225160	199245	215870	211409	179594	257993	246594	230862	230870	231026	206394
P61024	CKS1B	0.203	2	3	3	262053	251161	254572	262981	257043	259824	265297	262607	276142	269958	252320	283813	178804	176848	188303	189783	170179	189161
P61026	RAB10	0.53	11	12	9	1.15353e+07	1.09727e+07	1.18242e+07	1.06569e+07	1.07646e+07	9.88404e+06	1.02149e+07	9.69683e+06	9.47855e+06	9.60772e+06	9.74055e+06	8.8643e+06	7.9921e+06	7.47392e+06	7.69225e+06	7.50375e+06	7.55234e+06	7.1356e+06
P61081	UBE2M	0.47	9	8	7	3.11325e+06	3.19819e+06	3.16604e+06	2.83253e+06	3.22921e+06	2.9646e+06	1.3412e+06	1.23562e+06	1.23752e+06	1.23507e+06	1.2212e+06	1.11992e+06	1.41293e+06	1.66449e+06	1.56215e+06	1.23499e+06	1.61796e+06	1.4474e+06
P61086	UBE2K	0.475	8	9	11	3.38558e+06	3.47168e+06	3.63246e+06	3.08547e+06	3.41384e+06	3.22731e+06	2.03945e+06	2.11743e+06	2.24488e+06	1.89757e+06	2.08905e+06	2.0074e+06	2.42627e+06	2.47469e+06	2.25224e+06	2.1568e+06	2.31851e+06	2.14773e+06
P61088	UBE2N	0.322	3	3	4	1.27432e+06	1.39746e+06	844925	1.18478e+06	1.22373e+06	1.02711e+06	710856	728605	625723	662787	654445	617316	2.81336e+06	2.80764e+06	2.42603e+06	2.47747e+06	2.60641e+06	2.23127e+06
P61106	RAB14	0.805	13	13	13	5.72078e+06	5.50246e+06	7.23948e+06	5.21237e+06	5.34352e+06	5.38284e+06	1.97897e+06	1.85185e+06	2.14373e+06	1.85867e+06	1.88393e+06	1.85597e+06	2.38293e+06	2.25838e+06	2.97681e+06	2.10875e+06	2.23548e+06	2.27547e+06
P61158	ACTR3	0.512	16	22	20	1.16277e+07	1.21482e+07	1.18934e+07	1.07415e+07	1.06091e+07	9.89315e+06	1.27438e+07	1.33939e+07	1.36711e+07	1.17812e+07	1.15754e+07	1.0908e+07	2.9438e+06	3.13757e+06	2.92061e+06	2.76033e+06	2.82835e+06	2.67302e+06
P61160	ACTR2	0.444	14	16	13	4.29983e+06	4.32945e+06	3.57212e+06	3.9575e+06	3.84301e+06	3.7531e+06	1.58888e+06	1.68847e+06	1.45967e+06	1.45543e+06	1.5031e+06	1.38858e+06	2.38442e+06	2.45327e+06	2.18575e+06	2.19554e+06	2.22618e+06	2.12287e+06
P61163	ACTR1A	0.282	5	9	7	492699	423352	505697	454385	433637	476099	618114	477829	619462	539842	534163	573736	509091	442603	509779	486264	451764	483114
P61165	TMEM258	0.101		1	1							40431	39879	32632.3	42026.8	42299.7	43281.9	30772.7	30283.9	23001.2	35450.1	31641.5	32833.9
P61201	COPS2	0.474	16	19	19	3.3059e+06	3.14303e+06	3.04266e+06	3.05702e+06	3.10158e+06	2.87028e+06	1.76078e+06	1.72705e+06	1.8091e+06	1.64073e+06	1.68911e+06	1.70468e+06	3.02772e+06	2.99066e+06	2.87688e+06	2.80693e+06	2.93595e+06	2.74455e+06
P61218	POLR2F	0.134		2	3							70956.1	70891.5	77739.9	64176.5	67152.4	67533.2	143788	162133	135288	150771	152034	143256
P61221	ABCE1	0.511	29	24	24	1.42739e+07	1.49662e+07	1.37393e+07	1.28304e+07	1.37543e+07	1.26015e+07	4.47053e+06	4.62936e+06	4.47967e+06	4.10637e+06	4.29361e+06	4.12916e+06	5.39975e+06	5.47259e+06	5.24676e+06	4.92388e+06	5.18758e+06	4.92981e+06
P61224	RAP1B	0.12	2	2	2	8.58295e+06	7.93527e+06	9.36456e+06	7.62796e+06	8.14916e+06	7.6838e+06	2.97926e+06	2.78888e+06	3.14612e+06	2.7821e+06	2.91957e+06	2.65433e+06	2.58227e+06	2.5333e+06	2.73141e+06	2.37208e+06	2.54708e+06	2.32654e+06
P61225	RAP2B	0.284	3	4	4	125156	102675	106755	121095	114109	106451	160202	133281	168046	153176	162266	166826	341831	294355	367753	329282	327500	338085
P61244	MAX	0.169	3	3	3	151511	164502	171182	167968	152232	162875	107124	118047	112863	115791	109694	109899	123167	133193	137832	132401	123921	130802
P61247	RPS3A	0.678	15	14	14	6.35888e+06	4.51099e+06	3.20313e+06	3.30123e+06	3.53041e+06	3.08284e+06	1.54693e+07	1.07455e+07	7.171e+06	7.19182e+06	8.20187e+06	6.92307e+06	1.40981e+07	9.77141e+06	6.4896e+06	6.49931e+06	7.13483e+06	5.94089e+06
P61254	RPL26	0.352	6	5	4	1.59095e+06	1.23472e+06	953151	1.03614e+06	1.15858e+06	1.31197e+06	819206	628258	501088	544116	609213	678204	746365	568908	360807	472093	521018	574280
P61289	PSME3	0.618	18	17	20	1.06329e+07	1.02272e+07	1.05906e+07	9.59593e+06	9.58561e+06	8.76293e+06	4.14993e+06	4.35119e+06	4.17645e+06	3.96664e+06	3.9935e+06	3.67899e+06	6.92747e+06	7.21973e+06	7.14453e+06	6.54026e+06	6.44979e+06	6.03014e+06
P61313	RPL15	0.461	7	5	7	1.31603e+06	962911	750118	737257	862586	1.01531e+06	279604	231624	200583	197682	222204	261344	755119	599430	479306	476596	531691	608909
P61353	RPL27	0.507	6	5	4	1.01991e+06	743194	593843	601184	633503	750443	1.0343e+06	771014	582092	644177	697440	780244	1.03045e+06	703635	505687	547408	590096	713443
P61421	ATP6V0D1	0.214	6	6	6	636076	613003	758352	689945	627591	684133	372994	350906	425817	380237	367572	378444	467360	450291	559090	490375	476067	506825
P61457	PCBD1	0.692	8	7	8	5.85061e+06	6.22548e+06	5.43483e+06	5.2839e+06	5.73966e+06	5.1927e+06	2.41778e+06	2.5389e+06	1.9137e+06	2.20223e+06	2.3201e+06	2.1209e+06	3.60316e+06	3.74379e+06	3.48875e+06	3.2774e+06	3.47287e+06	3.22821e+06
P61513	RPL37A	0.25	2		2	345569	247849	186587	195672	205278	212691							631996	432255	300713	306649	344113	363843
P61586	RHOA	0.528	15	14	12	1.06991e+07	1.06202e+07	9.55617e+06	1.01155e+07	9.77593e+06	8.59072e+06	4.14069e+06	4.20226e+06	3.57205e+06	3.89238e+06	3.84903e+06	3.32866e+06	4.09486e+06	4.18329e+06	3.29754e+06	3.93965e+06	3.77014e+06	3.3151e+06
P61599	NAA20	0.084	1			21325.1	21056.2	21030.7	21749	19760.3	24536.6
P61604	HSPE1	0.716	11	11	11	3.50697e+08	3.61195e+08	3.54293e+08	3.82665e+08	3.6862e+08	3.62936e+08	9.88626e+07	9.94343e+07	1.00129e+08	1.07933e+08	1.03474e+08	1.02227e+08	7.61886e+07	7.76979e+07	7.67188e+07	8.30193e+07	7.99977e+07	7.78842e+07
P61619	SEC61A1	0.109	4	5	5	1.49865e+06	1.51293e+06	1.92635e+06	1.51054e+06	1.59834e+06	1.60319e+06	1.37587e+06	1.36451e+06	1.56485e+06	1.42121e+06	1.47246e+06	1.4783e+06	568601	545685	695722	571100	616980	640324
P61626	LYZ	0.608	9	8	8	2.42058e+06	2.29092e+06	2.53242e+06	2.66653e+06	2.3843e+06	3.03546e+06	1.43858e+06	1.36978e+06	1.48721e+06	1.56587e+06	1.47387e+06	1.88395e+06	1.8474e+06	1.74799e+06	1.91018e+06	2.05993e+06	1.8836e+06	2.37294e+06
P61758	VBP1	0.731	23	21	19	1.57056e+07	1.67741e+07	1.48863e+07	1.49572e+07	1.50153e+07	1.34576e+07	6.71683e+06	6.83427e+06	6.55225e+06	6.13479e+06	6.33076e+06	5.59392e+06	1.1546e+07	1.17731e+07	1.04091e+07	1.05402e+07	1.09896e+07	9.40778e+06
P61769	B2M	0.412	3	3	4	2.22747e+06	2.17181e+06	2.26489e+06	2.17759e+06	2.40307e+06	2.36889e+06	536900	492224	569080	472853	523966	487111	637318	634937	603286	654492	727797	667070
P61803	DAD1	0.195	2	1	2	339001	295395	438147	326346	340052	359910	55277.7	47026.1	71917.6	59935.9	53800.1	65463.2	53553.1	42652.6	74234	51142.2	52772.8	63622.9
P61916	NPC2	0.576	7	9	7	5.10704e+06	7.84516e+06	5.40937e+06	6.18552e+06	6.55642e+06	7.62814e+06	3.00935e+06	4.44779e+06	3.10295e+06	3.54901e+06	3.75606e+06	4.06824e+06	3.10472e+06	4.74449e+06	3.18575e+06	3.54418e+06	3.73881e+06	4.26095e+06
P61923	COPZ1	0.271	4	5	4	2.76079e+06	2.77962e+06	2.67995e+06	2.67935e+06	2.85241e+06	2.55049e+06	1.19727e+06	1.18525e+06	1.05574e+06	1.18035e+06	1.24123e+06	1.12867e+06	2.48106e+06	2.51763e+06	1.95499e+06	2.46338e+06	2.54735e+06	2.28607e+06
P61927	RPL37	0.474	4	4	5	4.34719e+06	3.99873e+06	3.90207e+06	3.50501e+06	3.43833e+06	3.62736e+06	1.19158e+06	1.03569e+06	1.00093e+06	962262	1.00121e+06	1.04898e+06	1.51561e+06	1.3852e+06	1.37665e+06	1.22599e+06	1.26974e+06	1.28695e+06
P61956	SUMO2	0.105	1	1	1	3.22624e+06	3.3496e+06	2.71918e+06	2.70578e+06	3.07093e+06	2.56766e+06	3.89361e+06	3.88779e+06	2.97521e+06	3.01235e+06	3.45088e+06	2.80317e+06	907072	916244	728846	720442	813425	741163
P61960	UFM1	0.4	3	4	4	2.84932e+06	2.78865e+06	2.40608e+06	2.64714e+06	2.74772e+06	2.59989e+06	1.21506e+06	1.19738e+06	990503	1.12509e+06	1.19675e+06	1.07812e+06	2.50971e+06	2.51168e+06	2.2059e+06	2.25741e+06	2.40056e+06	2.18785e+06
P61964	WDR5	0.308	5	4	6	315956	308632	314403	318095	385051	408266	222244	221395	226201	225003	224904	233604	302980	305014	327545	303643	309686	313573
P61966	AP1S1	0.196	1	2	2	26940	27789.5	29035	29389.3	28549.9	28381.4	69297.4	65467.5	66066	70870	67525	70446.5	47771.2	46265.6	50082.1	48341.6	46075.7	44055
P61970	NUTF2	0.614	7	8	7	2.02601e+07	2.04411e+07	1.57388e+07	1.73769e+07	1.86479e+07	1.56058e+07	4.33457e+06	4.55579e+06	3.55175e+06	3.87625e+06	4.41294e+06	3.51111e+06	3.7465e+06	3.92122e+06	2.39858e+06	3.38173e+06	3.4813e+06	2.97897e+06
P61978	HNRNPK	0.529	31	27	29	1.18111e+07	1.18801e+07	1.29432e+07	1.42335e+07	1.29821e+07	1.49786e+07	5.29834e+06	5.3229e+06	6.54453e+06	6.17233e+06	5.78908e+06	6.71766e+06	6.79037e+06	6.72076e+06	7.95423e+06	8.04556e+06	7.35921e+06	8.73529e+06
P61981	YWHAG	0.822	17	19	16	1.59437e+07	1.67531e+07	1.32061e+07	1.47284e+07	1.54798e+07	1.32825e+07	8.01463e+06	7.84067e+06	6.55855e+06	7.31494e+06	7.51711e+06	6.48491e+06	1.06387e+07	1.08435e+07	9.59985e+06	9.95103e+06	1.00819e+07	8.96259e+06
P62070	RRAS2	0.441	8	7	6	598096	524797	596980	529927	520204	540533	479726	494933	495856	452504	523911	550862	459835	489613	467777	442447	533786	533821
P62072	TIMM10	0.5	4	4	4	638753	606543	604107	699769	598287	526898	452635	435390	415965	507666	455211	374198	1.33097e+06	1.3111e+06	1.21204e+06	1.43422e+06	1.32198e+06	1.18544e+06
P62081	RPS7	0.655	8	9	6	4.38725e+06	3.21809e+06	2.3202e+06	2.30808e+06	2.54045e+06	2.29685e+06	2.08806e+06	1.55652e+06	1.07929e+06	1.1474e+06	1.23931e+06	1.15205e+06	2.72457e+06	2.08826e+06	1.44751e+06	1.55053e+06	1.64665e+06	1.52388e+06
P62136	PPP1CA	0.63	12	15	15	3.81198e+06	3.22737e+06	3.6697e+06	3.11811e+06	3.43377e+06	3.21876e+06	2.78015e+06	2.42339e+06	2.84663e+06	2.32456e+06	2.59865e+06	2.45471e+06	4.3772e+06	3.75784e+06	4.42673e+06	3.73967e+06	4.05744e+06	3.83499e+06
P62140	PPP1CB	0.229	5	4	1	385488	387175	375925	368855	370143	368103	194704	207556	190257	189450	196680	192600	74746.5	74782.8	64124.1	75098.2	75189.6	72894.3
P62191	PSMC1	0.58	23	19	17	4.22803e+06	3.71348e+06	4.10007e+06	3.78847e+06	3.47762e+06	3.52556e+06	4.19501e+06	3.79487e+06	4.14086e+06	3.90269e+06	3.63582e+06	3.58875e+06	3.6843e+06	3.19817e+06	3.48734e+06	3.29628e+06	2.9881e+06	2.97575e+06
P62195	PSMC5	0.557	15	17	15	3.58803e+06	3.15772e+06	3.67095e+06	3.16358e+06	3.01283e+06	2.94921e+06	1.67343e+06	1.46069e+06	1.81389e+06	1.47312e+06	1.39562e+06	1.33317e+06	1.98267e+06	1.71629e+06	2.09282e+06	1.75541e+06	1.67054e+06	1.59059e+06
P62241	RPS8	0.587	13	11	11	3.00348e+06	2.21269e+06	1.6535e+06	1.52954e+06	1.63601e+06	1.4522e+06	1.94586e+06	1.44851e+06	1.05794e+06	1.035e+06	1.10012e+06	946132	1.84247e+06	1.36113e+06	1.06148e+06	984641	1.063e+06	944201
P62244	RPS15A	0.469	7	5	6	2.28965e+06	1.78471e+06	1.4281e+06	1.28695e+06	1.42573e+06	1.2582e+06	638364	486747	384550	372224	396514	359150	922430	759953	697958	597582	662890	603422
[truncated: 3,331 more rows]

## Sheet: S1B
Table S1B. Quantification of proteins in HepG2 cells treated with metformin, expression
Uniport ID	Gene Symbol	Coverage	Unique peptides		Experiment #1						Experiment #2
			Rep 1	Rep 2	Veh	0.2 μM	2 μM	20 μM	200 μM	2000 μM	Veh	0.2 μM	2 μM	20 μM	200 μM	2000 μM
A0A024RBG1	NUDT4B	0.204	3	4	96304.9	97945.8	106911	94309.1	90513.7	98977.6	104807	97856.4	102692	92927.3	93141	101529
A0A0B4J2F0	PIGBOS1	0.185	1	1	21504.7	20801.1	11682.6	23739.7	26981	21169.5	5178.4	5290.5	3384.42	6334.56	7543.4	5575.87
A0A1B0GVG4	CCDC194	0.03	2	1	74566	77764.9	104764	75313.9	75467.7	77774.7	28472.1	28458.3	34373.6	27520.9	25872.5	30252.8
A0AVT1	UBA6	0.379	31	50	1.60951e+06	1.56021e+06	1.5409e+06	1.59026e+06	1.40729e+06	1.57713e+06	1.75276e+06	1.73846e+06	1.71862e+06	1.77959e+06	1.61237e+06	1.75241e+06
A0FGR8	ESYT2	0.018	2	1	24442.7	27166.6	34735.1	26060.6	27516.3	27066.4	38234.7	40695.2	43902.7	42378.8	49591.8	41825.2
A0JNW5	UHRF1BP1L	0.032	3	2	33299.8	37726.6	57264	33015.3	33535.5	37824.6	37047.8	39302.9	38654	35971.5	34261.6	40628.5
A0MZ66	SHTN1	0.532	55	61	3.1146e+06	3.0797e+06	3.27658e+06	3.02332e+06	2.75437e+06	3.13045e+06	2.35487e+06	2.27955e+06	2.37079e+06	2.23333e+06	1.97087e+06	2.32869e+06
A1L0T0	ILVBL	0.152	6	14	197014	216444	242038	204222	204322	191934	140123	151834	166396	150423	155101	141344
A1L157	TSPAN11	0.032	2		123942	133847	127391	144769	113666	126521
A1L188	NDUFAF8	0.324	3	3	38108.7	43629.5	44643.8	42450.7	45210.7	41262.4	24456	23227.5	26416.3	22000	25625.5	24590.1
A2A3N6	PIPSL	0.067	6	10	992519	979186	1.0434e+06	976078	836199	1.01788e+06	1.132e+06	1.0896e+06	1.14989e+06	1.02629e+06	959115	1.13289e+06
A2RTX5	TARS3	0.021	2		269957	207109	250525	172107	141472	225016
A2RUC4	TYW5	0.044		2							79350.9	84577.8	93767.9	77029.5	92616.7	80479
A3KMH1	VWA8	0.005	1		8547.68	9651.54	14537.7	9572.95	10888.4	9653.74
A3KN83	SBNO1	0.018	2		34099.2	33850.2	36052.1	34074.8	31891.2	35873.2
A4D1E9	GTPBP10	0.16	3	4	81816.5	88270.3	103966	84925.7	97647.2	88201.9	45242.2	47339.4	40055.3	48186	55527.2	48022.4
A4D1P6	WDR91	0.033		2							9396.39	10804.3	11394.9	9056.27	10165.1	10952.4
A4UGR9	XIRP2	0.004		3							61002.8	63131.8	67713	54759.7	47032.9	60638.3
A5D8V6	VPS37C	0.034		1							9580.43	10178.6	8838.85	10087.6	8704.4	9580.41
A5PLN9	TRAPPC13	0.058	1	4	17978	21215.4	26563.9	22016.2	26952.9	21057.6	97498	100707	123473	94178.3	98383.9	101171
A5YKK6	CNOT1	0.037	7	6	109070	111405	122262	111499	115154	113050	79243	87587.2	97178.4	81036.5	81886.5	86171.7
A6NCE7	MAP1LC3B2	0.112	3	1	77476.8	84101.1	89100.9	80785.2	74732.6	89047.3	24241.2	22379.3	24245.5	26432.8	21373.7	25568.5
A6NCS6	C2orf72	0.22	11	14	506717	517913	583567	499966	483531	496469	435574	470918	509451	438991	394415	427414
A6NDB9	PALM3	0.055	3	2	15796.4	15403.2	16364.1	14924.5	12845.3	14969.7	34784.5	34433.8	36054.6	29931.1	32625.9	31666.2
A6NDE4	RBMY1B	0.014	1	1	13364.4	24041.9	39668.4	20952.2	34822.6	20002.4	7012.34	14196.7	19936.9	11570.8	20881.7	10874
A6NDG6	PGP	0.308	10	12	770346	756616	739326	753463	727106	831584	577715	547435	542515	520644	486705	532811
A6NDU8	C5orf51	0.116	4	2	201875	208441	224950	204461	211763	208697	56577	55330.2	55079	57493.4	61742.4	56727.2
A6NED2	RCCD1	0.064	2	1	16239	16499.8	19558.1	15640.9	15452.4	15157.7	22298.2	24860.7	25052.7	21436.4	19630.3	21043.6
A6NH11	GLTPD2	0.089	2	1	9150.42	9085.98	9677.8	9725.19	8869.65	9381.86	4299.19	3665.75	4253.87	3954.13	3841.89	3917.79
A6NHG4	DDTL	0.179	2	5	847340	824752	1.05551e+06	833645	734329	879483	366592	351554	480363	352177	309700	381607
A6NHQ2	FBLL1	0.033		1							5367.21	5739.59	5922.45	4021.82	6760.3	4926.41
A6NHR9	SMCHD1	0.018	4		156772	262393	243536	235514	457855	201075
A6NHX0	CASTOR2	0.046	1	1	49577.1	52421.2	53354	52409.3	54126.1	49089.5	64327.7	40038.6	44962.4	56083.7	29807.6	62825.7
A6NIH7	UNC119B	0.104	1	2	4049.47	4425.71	4412.79	4372.82	3320.8	4409.47	29612.9	30092.3	25340.6	27544.5	22373.8	29402.4
A6NIZ1	0	0.413	14	23	1.19114e+06	1.28633e+06	1.34765e+06	1.36155e+06	1.25722e+06	1.31531e+06	1.81856e+06	1.82023e+06	1.95106e+06	1.87174e+06	1.85096e+06	1.92944e+06
A6NJ78	METTL15	0.032	2	1	7148.84	7210.17	11099	6232.26	7867.43	7212.97	26877	30619.5	35804.5	25674.1	25993.9	29167.5
A6NKD9	CCDC85C	0.021		2							18220.8	18048	21071.1	19297.4	18612.9	18925.4
A6NKF1	SAC3D1	0.074	1	2	28711.4	30477	31646.5	27001.7	27630.2	30074.7	21550.7	22423.1	26455.5	19658.2	23293.9	23108.2
A6NKH3	RPL37AP8	0.172	4	3	483177	494145	582602	544721	709025	445383	99753.6	104103	115228	98614.8	111128	83450.4
A6NN90	C2orf81	0.012	4	2	22455.9	27232.9	38064.7	24546.1	22117.1	27002.9	12792.2	11624.9	15604.3	11414.4	9636.51	11032
A8MTT3	CEBPZOS	0.088	1	1	25657.4	28433.3	28539.1	29650.1	30973.4	29267.9	50438.6	54655.5	55312.6	55354.8	61607.1	54443.6
A8MVJ9	0	0.089		3							69781.4	70074.5	70752	57509.5	59588.4	62202.2
A8MWD9	SNRPGP15	0.355	6	9	95918.3	125104	151703	105482	179975	100730	149281	199249	222517	179710	349646	159485
A8MWX3	WASH4P	0.015		1							113159	100497	110679	82556.6	94146.8	97525.9
A8MXV4	NUDT19	0.083	1	6	18927	20543.2	21740.4	20701	16360.5	19981.7	80574.7	95048.4	97738.7	95104.7	86093	88152
A9UHW6	MIF4GD	0.108	1	3	24214.6	25880.9	23043.6	21468.4	24920.6	24254.6	82720.5	92826.6	99265.6	87536.9	83459.7	81976.1
A9Z1Z3	FER1L4	0.004	3		84071	81703.6	90893.4	77998.1	71262.9	85441.1
B1AK53	ESPN	0.06	6	7	373420	347318	357088	332377	297660	330529	334942	308493	327048	261547	233169	285893
B2RUZ4	SMIM1	0.282	1	3	6780.01	7072.21	6645.16	6023.06	6212	6301.38	15773.8	16084.7	20349.1	15864.4	13751.1	14706.5
B5MCN3	SEC14L6	0.023		1							18621.2	19457	28110.3	19359.3	19651.8	21920.4
B5ME19	EIF3CL	0.313	53	54	2.90372e+06	3.17912e+06	3.37585e+06	2.93239e+06	2.88243e+06	3.01699e+06	2.41323e+06	2.65964e+06	2.72342e+06	2.42297e+06	2.41096e+06	2.53687e+06
B7ZAP0	RABGAP1L	0.032		1							7543.66	7906.45	6892.55	8885.54	6977.13	7214.54
C9JCN9	HSBP1L1	0.095	1		6725.4	6150.7	7379.3	7247.06	6247.19	7527.05
C9JLW8	MCRIP1	0.577	7	7	381334	339911	276271	292947	256732	358522	429139	389495	314490	316648	313328	384729
C9JRZ8	AKR1B15	0.32	30	33	5.81199e+06	5.68335e+06	5.51813e+06	6.01265e+06	5.46288e+06	6.14962e+06	4.02882e+06	4.00567e+06	3.86401e+06	4.22894e+06	3.91001e+06	4.15684e+06
E9PAV3	NACA	0.03	17	15	1.49827e+06	1.38666e+06	1.20839e+06	1.15544e+06	990631	1.44687e+06	3.66878e+06	3.49268e+06	3.10844e+06	2.83668e+06	2.53426e+06	3.2635e+06
H3BR10	SMLR1	0.075	2	2	222695	225752	255539	213556	220091	208252	89027.5	85121.4	90043	92759.1	92055.3	91922.3
L0R819	ASDURF	0.323	1	3	7214.14	6100.65	6153.58	4937.86	3600.98	6157.58	43268.9	37064.4	34419.1	29300.8	31921.3	36131.2
L0R8F8	MIEF1	0.514	4	5	132300	141098	141733	140680	158124	146372	95857.4	99374	103756	98062.3	116118	101957
O00115	DNASE2	0.172	8	11	150192	159878	161705	160093	161142	161413	260408	269313	270060	272166	278843	285110
O00116	AGPS	0.135	3	6	25302.5	26623.8	27833.8	28787.6	33633.1	26772.7	169488	173078	183123	160357	157419	183512
O00124	UBXN8	0.03		1							8833.76	10200.5	10118.6	8622.79	8638.89	9039.59
O00139	KIF2A	0.016		1							8245.48	8251.99	9007.36	5804.31	7677.97	5990.19
O00142	TK2	0.038	1		7904.24	7436.21	10737.4	7968.48	7939.2	10027
O00148	DDX39A	0.145	11	10	564210	561220	553995	555011	572472	555102	331196	347762	332050	354964	360519	344421
O00151	PDLIM1	0.705	65	66	3.14482e+06	2.99562e+06	2.83106e+06	2.90834e+06	2.58418e+06	3.04143e+06	2.5695e+06	2.5075e+06	2.46623e+06	2.44477e+06	2.18254e+06	2.54996e+06
O00154	ACOT7	0.366	26	31	1.98782e+06	1.96859e+06	1.61627e+06	2.06629e+06	1.92874e+06	2.04314e+06	1.94191e+06	1.95902e+06	1.95715e+06	2.07176e+06	1.92757e+06	2.10644e+06
O00159	MYO1C	0.008		1							7415.15	7343.59	11529.6	7855.7	9205.31	8883.82
O00161	SNAP23	0.687	30	31	1.33296e+06	1.34974e+06	1.42004e+06	1.34281e+06	1.36463e+06	1.35946e+06	739680	757380	720375	760921	740330	738527
O00165	HAX1	0.165	3	6	67577.6	82233.1	90687.4	73853.7	88711.6	77777.1	99156	112651	123186	107187	123606	113390
O00168	FXYD1	0.13	1		6248.99	6087.08	7955.58	6685.7	5576.95	4400.29
O00170	AIP	0.433	18	18	1.07902e+06	1.04466e+06	1.17353e+06	1.11006e+06	1.13282e+06	1.07149e+06	862863	854923	872454	833262	776661	849672
O00178	GTPBP1	0.073	2	5	136864	131312	147676	121697	108547	132668	58127.2	56844	64875.4	51463	51375.1	58539.2
O00186	STXBP3	0.16	9	8	343280	353164	396206	346229	341948	354382	214879	234151	241475	223333	217106	217196
O00193	SMAP	0.492	21	17	1.00017e+06	988844	841922	925771	800832	988789	710444	680922	588025	632799	545975	662192
O00203	AP3B1	0.198	28	26	1.31285e+06	1.43702e+06	1.65836e+06	1.43333e+06	1.44815e+06	1.51022e+06	921595	1.05122e+06	1.06231e+06	1.04171e+06	1.02061e+06	976729
O00214	LGALS8	0.334	9	14	167146	169207	180621	166695	160724	166884	296665	303113	313911	303668	283185	295959
O00217	NDUFS8	0.362	12	21	819530	812628	789041	856469	907977	803040	668094	724243	715894	758217	886978	782364
O00220	TNFRSF10A	0.062	1	3	3449.45	3769.31	4175.56	4007.51	3904.42	4725.04	28637.4	30957.6	32246.5	27638.1	29903.6	29945.2
O00221	NFKBIE	0.052	2	2	18731.4	19659.1	23520.2	30340.6	16450	19541	13218.1	15073.2	17418	30914	10151.1	14550.1
O00231	PSMD11	0.472	30	27	2.41186e+06	2.53866e+06	2.79023e+06	2.45747e+06	2.38649e+06	2.54047e+06	3.26448e+06	3.29712e+06	3.51693e+06	3.24311e+06	3.13593e+06	3.34584e+06
O00232	PSMD12	0.414	26	38	1.13293e+06	1.2021e+06	1.13684e+06	1.17293e+06	1.16018e+06	1.21358e+06	1.43826e+06	1.55002e+06	1.41665e+06	1.52869e+06	1.43983e+06	1.47831e+06
O00233	PSMD9	0.444	19	22	495415	480732	498041	474463	433529	533413	550944	528973	515066	514949	491744	536748
O00244	ATOX1	0.25	7	6	338586	278821	234795	267460	223504	319851	414874	343576	284178	329993	275299	392334
O00255	MEN1	0.026	1		1483.1	1623.26	2642.14	935.512	1554.22	1361.22
O00258	GET1	0.052	1		9150.97	9371.2	7629.9	9663.47	9569.11	9353.93
O00264	PGRMC1	0.436	22	23	428496	427718	430455	439688	454954	443175	478755	499237	481788	503841	519838	483772
O00267	SUPT5H	0.261	19	26	769906	769260	755768	710875	705201	760744	829896	862289	838100	797013	778232	850805
O00268	TAF4	0.083	7	6	90334.2	99267.3	112975	87768	92130	88551.4	103477	115212	122043	103849	99072.4	98900.4
O00273	DFFA	0.42	21	15	1.3365e+06	1.31345e+06	1.4616e+06	1.33455e+06	1.2442e+06	1.36501e+06	472695	458175	500333	466468	423041	481688
O00291	HIP1	0.068	5	5	87633.7	93760.2	103069	100013	112119	101443	35778.6	42775.2	44211.3	38405.5	39310.5	40399.3
O00299	CLIC1	0.83	43	53	5.44433e+06	5.24421e+06	5.2879e+06	5.6412e+06	4.92593e+06	5.44233e+06	5.27896e+06	5.06822e+06	5.29307e+06	5.2042e+06	4.36322e+06	5.34216e+06
O00303	EIF3F	0.35	16	14	1.10609e+06	1.12758e+06	1.21193e+06	1.12719e+06	1.09272e+06	1.13101e+06	731735	771061	831490	785924	757576	765463
O00308	WWP2	0.037	4		39813.8	43234.9	49559.6	42963.8	41786	42304.5
O00330	PDHX	0.357	24	25	1.54458e+06	1.64549e+06	1.78659e+06	1.65103e+06	1.79877e+06	1.61654e+06	882982	901621	968357	909569	997286	904003
O00399	DCTN6	0.132	2	3	196059	194453	178913	189175	178063	199647	60595	62129.7	63205.7	60960.9	55450.4	64198.3
O00400	SLC33A1	0.084	3	8	50358.2	57687.2	62301	61632.6	57149	53330.2	136067	159682	141557	157516	156246	142915
O00410	IPO5	0.284	52	50	2.46807e+06	2.58001e+06	2.39783e+06	2.63975e+06	2.4181e+06	2.51794e+06	2.00147e+06	2.08843e+06	1.99916e+06	2.05654e+06	1.89228e+06	1.98257e+06
O00411	POLRMT	0.111	10	15	113523	126382	187436	143962	145889	126107	121272	137918	159465	138947	154457	126864
O00418	EEF2K	0.11	10	9	242533	239489	290912	227667	254124	236704	175105	183351	192983	168938	168477	174399
O00422	SAP18	0.144	1	2	24680.2	32168	42469.7	19448.8	35908.8	19304.2	41480.1	58486.5	69619.4	51519.2	83246.9	51721
O00425	IGF2BP3	0.418	38	33	4.89257e+06	5.48676e+06	5.47951e+06	5.3038e+06	4.96812e+06	5.00497e+06	2.46335e+06	2.66634e+06	2.6834e+06	2.62117e+06	2.53609e+06	2.52759e+06
O00429	DNM1L	0.334	20	28	688725	769570	856834	723874	706411	728502	990839	1.07921e+06	1.0985e+06	1.02428e+06	969178	1.04469e+06
O00442	RTCA	0.189	9	11	436720	429817	544024	428854	389208	443970	425284	404264	449101	399930	355779	410825
O00443	PIK3C2A	0.026	6	2	129171	130293	137378	120744	114930	127215	83134.6	78161.1	81674.9	78610.7	69250.2	80588
O00461	GOLIM4	0.375	29	31	457937	464089	522738	459959	489802	465140	428233	469472	499845	439146	470725	443216
O00462	MANBA	0.098	6	13	226248	240155	291757	241310	263814	243799	209593	222031	243495	214653	217507	225605
O00468	AGRN	0.136	21	21	325100	351272	425965	343841	369663	338439	337417	355953	403459	338237	379283	335316
O00469	PLOD2	0.338	34	39	1.69677e+06	1.73084e+06	1.69395e+06	1.87041e+06	1.76256e+06	1.63811e+06	1.07707e+06	1.06559e+06	1.03938e+06	1.19105e+06	1.0957e+06	1.02961e+06
O00471	EXOC5	0.021		1							7385.8	7757.36	8422.18	7468.17	6707.84	7431.69
O00479	HMGN4	0.078	1	1	7958.91	16270	31549.1	11954.1	29773.1	13094.7	10414.8	24114.6	45220.4	13791.4	43441.5	18638.6
O00483	NDUFA4	0.556	10	7	813618	937455	1.05842e+06	947484	1.04329e+06	849672	276668	331032	366712	336539	349569	295638
O00487	PSMD14	0.239	14	18	866731	878421	821858	837203	823166	851970	785497	773330	715455	776947	766643	772541
O00488	ZNF593	0.284		2							20305.9	21381.4	19359.6	18924.6	18253	18425.3
O00505	KPNA3	0.121	8	7	1.04966e+06	1.04735e+06	1.01586e+06	943790	859615	1.06872e+06	888587	863679	800287	737003	653631	835244
O00506	STK25	0.049	4	1	447606	452051	393944	453087	425130	435329	10165.8	9529.76	11066.7	10326	8829.4	10211.1
O00507	USP9Y	0.016	4		85857.9	93198.5	110557	94311.8	97530.1	93878
O00515	LAD1	0.472	34	32	960620	766797	817387	500119	662677	685585	1.1504e+06	914889	966345	631148	794512	835739
O00541	PES1	0.146	11	11	420890	457027	583785	450415	510478	437348	274791	296684	325202	258480	276351	278573
O00566	MPHOSPH10	0.191	16	18	658156	701923	725814	650366	656811	681528	721933	833895	894492	712958	715587	749957
O00567	NOP56	0.099	2	4	13259.1	17236.2	18348.9	15383.9	25466.1	13291.6	54796.9	69013.4	84535.5	61454.2	86127.7	61828.9
O00571	DDX3X	0.26	15	20	610846	625384	670314	559628	565904	585522	714429	711837	741084	584804	581466	669070
O00584	RNASET2	0.5	23	19	4.43152e+06	4.41759e+06	4.46677e+06	4.33368e+06	3.62814e+06	4.14187e+06	3.38043e+06	3.29036e+06	3.28812e+06	3.27864e+06	2.68262e+06	3.24608e+06
O00625	PIR	0.297	13	6	1.00389e+06	984968	1.04225e+06	1.04056e+06	926455	1.07264e+06	331408	300956	323124	327929	281442	343066
O00629	KPNA4	0.184	8	15	1.73245e+06	1.62641e+06	1.45293e+06	1.42331e+06	1.25698e+06	1.59325e+06	1.14056e+06	1.06947e+06	1.03771e+06	948468	864788	1.06225e+06
O00635	TRIM38	0.043	2		12240.7	13390.5	17816.6	11339.9	10167.5	11212.2
O00743	PPP6C	0.318	15	14	730998	789927	893549	778128	724573	785412	964724	1.00171e+06	1.09897e+06	999264	908854	1.05447e+06
O00748	CES2	0.274	20	25	1.18168e+06	1.18233e+06	1.23011e+06	1.24452e+06	1.23369e+06	1.21602e+06	1.24781e+06	1.29062e+06	1.31787e+06	1.30835e+06	1.35001e+06	1.29371e+06
O00754	MAN2B1	0.099	7	13	312063	324831	342357	328757	335226	325929	269008	279850	293426	282966	295438	293645
O00762	UBE2C	0.274	4	5	220034	207439	249840	196280	191214	227431	350845	363426	353641	337061	333944	348722
O00763	ACACB	0.024	6	8	93920.5	98475.6	122725	87101.9	89242.6	114449	208947	228691	260244	201879	199536	236563
O00764	PDXK	0.356	12	16	491636	522027	495653	534952	517938	537752	547694	531882	525064	554867	493185	541243
O00767	SCD	0.106	8	8	381589	424385	427891	385925	470703	357699	209093	232907	225394	230529	262961	198794
O14495	PLPP3	0.023	1		18416.3	19274.5	26044.1	21390.4	19728.5	19294.8
O14497	ARID1A	0.058	8	13	162449	166914	159288	132003	139287	151075	253801	270134	261834	205778	228083	244934
O14521	SDHD	0.044		1							59431.5	67509.4	62139.2	81111.7	72025.3	65240.2
O14529	CUX2	0.005	1	1	43404.3	54070.9	59403.8	62915.7	103471	55144.9	41617.2	54550.8	59341.6	64383.8	102311	52749.1
O14530	TXNDC9	0.394	10	11	884690	880047	903237	886907	880097	903832	455604	446382	457248	434695	447801	478085
O14545	TRAFD1	0.015	1		2673.49	1964.57	2660.46	1603.32	1816.74	1823.85
O14548	COX7A2L	0.412	3	6	210810	227908	232310	237832	279411	237149	237973	256099	258842	257140	290353	248673
O14556	GAPDHS	0.051	10	12	2.81874e+06	2.85802e+06	3.13526e+06	2.86656e+06	2.64496e+06	2.95733e+06	2.18831e+06	2.23088e+06	2.72238e+06	2.0677e+06	1.97995e+06	2.27161e+06
O14561	NDUFAB1	0.212	4	5	964304	1.12295e+06	918882	1.10886e+06	1.17024e+06	1.04398e+06	795622	842985	594805	992742	1.07474e+06	860460
O14562	UBFD1	0.197	7	8	669160	644270	652686	602858	536269	645862	492399	461976	463212	450659	414852	466213
O14576	DYNC1I1	0.012	1		31102.1	26773.4	28812.7	24610	20180.9	28607.8
O14579	COPE	0.649	8	17	424496	442396	442063	437251	402234	435946	669491	681948	669029	678111	618951	677556
O14618	CCS	0.325	16	13	616392	624060	590303	615799	575253	674810	389723	385196	314430	374065	333743	374485
O14638	ENPP3	0.058	4	5	77188.7	79613.4	91888.4	88071.6	80485.1	86933.8	107668	113636	114077	112751	118795	105948
O14639	ABLIM1	0.234	9	19	413566	392027	417954	325402	278368	394154	395241	401920	419618	342894	311961	388029
O14640	DVL1	0.035		2							9454.53	10583.9	10164.3	9042.19	8351.41	9506.15
O14641	DVL2	0.079	3	6	37465.1	32304.2	41159.5	24977.1	25027.8	30376.7	74130.1	70587.4	79203.8	58934.8	57411.5	70052.1
O14653	GOSR2	0.09	2	2	25678	28044.5	30856.3	28394.3	31487.3	31026.2	15548.1	18738.3	17259.3	18082.1	18337.7	17722.9
O14657	TOR1B	0.086	3	2	28627.1	31977.9	34186.8	32586.5	33910.2	32797.8	35190.6	39189.2	37934.5	38982.1	39048.4	34825.2
O14662	STX16	0.148	3	5	130341	123332	152555	122591	107611	127394	58396	60696.5	72044.7	54418.7	52255.4	57930.5
O14672	ADAM10	0.249	17	20	443241	451192	455495	467446	508063	447798	438638	436218	437797	446587	474266	435564
O14678	ABCD4	0.021	1		2759.98	2698.59	3843.2	3497.2	2752.48	2921.76
O14686	KMT2D	0.005	2		87664.5	94858.1	75406.6	106653	102021	91886.4
O14730	RIOK3	0.056	2	2	75932.9	72305.5	68295.8	62911.9	58282.2	72221.5	63568.3	67475.7	58101.9	61552.9	55109.9	60821.5
O14732	IMPA2	0.125	4	2	95731.5	94560	94144.7	93635.1	80634.1	92064.1	44871	46290.1	54315.1	43260.2	41609.2	44746
O14734	ACOT8	0.085	2	2	34255.3	36910.7	36999.5	39761.6	37905.5	36089.9	48997.6	49710.6	59069	47628.3	47889.6	52491.4
O14737	PDCD5	0.648	23	17	4.64809e+06	4.5465e+06	4.21836e+06	4.59724e+06	4.31673e+06	4.6456e+06	3.8238e+06	3.60479e+06	3.49789e+06	3.69053e+06	3.44833e+06	3.7811e+06
O14744	PRMT5	0.359	22	26	1.20784e+06	1.17865e+06	1.26673e+06	1.1874e+06	1.15904e+06	1.18585e+06	1.59046e+06	1.55224e+06	1.57504e+06	1.52136e+06	1.326e+06	1.5615e+06
O14745	SLC9A3R1	0.726	57	54	5.72789e+06	5.16887e+06	4.91814e+06	4.72359e+06	4.26993e+06	5.45506e+06	4.90474e+06	4.32219e+06	4.10043e+06	3.86741e+06	3.56684e+06	4.52938e+06
O14757	CHEK1	0.019		1							10030.6	10549.6	11642.1	10394.4	10506.9	15013.6
O14763	TNFRSF10B	0.152	3	7	38366.1	42751.8	42156.7	39204.2	35014.7	36387.2	54234.1	56553.9	61803.8	55846.3	52890.1	50781.8
O14773	TPP1	0.099	14	9	1.05876e+06	1.13424e+06	1.28385e+06	1.14412e+06	1.14849e+06	1.15317e+06	583787	615664	719063	639260	635869	632781
O14776	TCERG1	0.251	39	45	1.43111e+06	1.3826e+06	1.44181e+06	1.32026e+06	1.51505e+06	1.3775e+06	1.61238e+06	1.61416e+06	1.60323e+06	1.64945e+06	2.14387e+06	1.65018e+06
O14777	NDC80	0.097	3	4	49159.2	53308	66831.8	57658.7	58308.5	72599.8	74210.3	79344.9	84645	72626.7	72224.1	77444.4
O14782	KIF3C	0.011		1							18934.2	18565.2	20412	14623.4	15448.8	17614.3
O14787	TNPO2	0.096	8	5	70058.6	68170	66813.3	74127.4	63440	69830.5	43751.3	45320	40598	47906.8	41199.9	42972.6
O14791	APOL1	0.123	4	3	73380.8	72613.8	81800.1	73790.4	65386.3	71080	87195.5	92549.7	100697	90079.1	86478.9	86250
O14802	POLR3A	0.122	15	11	203378	190220	241082	158491	181259	181298	249331	233704	229830	186634	219562	204737
O14817	TSPAN4	0.034	1	2	40823.6	42440.9	44229.5	47070	37541.8	39573.3	46347.8	50079.1	46386.9	51956.5	45605.9	48897.4
O14818	PSMA7	0.379	30	32	3.14069e+06	3.16545e+06	3.12996e+06	3.10214e+06	2.98998e+06	3.06707e+06	1.53938e+06	1.57889e+06	1.66885e+06	1.51298e+06	1.49106e+06	1.56312e+06
O14828	SCAMP3	0.337	11	13	174121	176405	194927	177479	155164	177256	286094	306147	305821	288017	265266	300181
O14832	PHYH	0.127	4	6	125568	127933	138304	125259	120353	118521	204513	206916	221717	194977	190529	198535
O14841	OPLAH	0.192	13	20	312117	319691	381880	307493	287346	322453	376747	383387	435091	400523	331131	387206
O14867	BACH1	0.068	4	2	56677.3	54958.5	62735.6	55551.2	50473.4	56913.8	21258.5	27632.3	26818.1	29117.6	19641.9	34145.9
O14874	BCKDK	0.083		2							5690.13	6397.36	7162.21	6359.86	6154.92	6351.12
O14880	MGST3	0.053	1	2	76076.2	83200.5	90518.8	79761.1	101496	70189	89903.6	112385	108986	96200.6	117204	89452.4
O14894	TM4SF5	0.056	2	2	136487	108865	115755	137713	101343	104651	38345.9	31640.3	34926.3	40640.6	29241.7	30091.8
O14907	TAX1BP3	0.194	5	5	39614.1	42184.7	52274.8	38381.8	41306	43950.3	189154	191596	242156	207484	213444	250635
O14908	GIPC1	0.162	2	6	54956.6	70759.4	66426.8	66621.9	74131	63576.1	109963	115442	123871	112426	114204	115584
O14910	LIN7A	0.206	8	9	422286	430040	472603	452810	473850	446661	302218	317547	349682	335128	339942	322274
O14925	TIMM23	0.038	2	1	5499.42	6235.7	5873.46	6282.9	7152.72	6413.91	3704.01	3821.23	4696.23	3940.77	4611.97	4286.42
O14929	HAT1	0.217	16	14	467590	496268	528330	495163	474182	494266	322815	330583	347056	333514	320718	335115
O14933	UBE2L6	0.288	2	4	101764	95754.8	106253	86503.5	92248.8	97494.1	160985	174316	183386	153462	158329	172264
O14936	CASK	0.123	4	11	111436	116961	154709	117591	126849	119739	203847	212060	228070	213775	195498	209824
O14949	UQCRQ	0.573	9	10	278374	302811	340488	320286	295835	292453	266207	286568	294399	296895	303254	281328
O14950	MYL12B	0.663	21	19	1.66977e+06	1.6615e+06	1.47267e+06	1.6009e+06	1.53169e+06	1.66173e+06	1.09407e+06	1.06624e+06	992164	1.01469e+06	971068	1.05914e+06
O14958	CASQ2	0.02		2							52551.5	51223.6	58335.9	51054.3	50427.5	54844.4
O14964	HGS	0.203	36	36	1.80716e+06	1.84008e+06	1.83004e+06	1.75016e+06	1.77881e+06	1.85563e+06	2.00341e+06	2.01838e+06	2.02955e+06	1.99523e+06	1.98604e+06	2.11503e+06
O14967	CLGN	0.162	15	11	734626	736768	760081	763132	796330	740601	589730	629081	716159	637498	670284	635518
O14974	PPP1R12A	0.189	11	16	338197	240058	295121	179754	258184	196659	559949	416534	487450	342131	438090	362272
O14975	SLC27A2	0.118	3	7	31875.7	33254.5	39108.5	36090.7	31363.3	32842.6	67450.8	70842.2	75140.9	80043.6	70479.6	78868.6
O14976	GAK	0.108	7	12	126206	139852	269416	126139	128092	146807	232127	241622	265391	227191	217233	239379
O14979	HNRNPDL	0.383	49	58	1.00837e+07	1.06077e+07	9.2732e+06	1.02717e+07	1.00147e+07	1.02546e+07	7.33776e+06	7.54859e+06	6.72959e+06	7.61046e+06	7.30248e+06	7.3679e+06
O14980	XPO1	0.148	14	17	496996	562714	624389	530381	492694	516201	352237	428044	445576	377027	364430	362224
O14981	BTAF1	0.004		1							11566.4	12309	11222.2	8948.5	12818.3	10758.3
O15020	SPTBN2	0.021	7	12	259227	199963	210503	174777	213141	213756	529445	436082	473874	386766	463036	443124
O15021	MAST4	0.003	1	4	77320.4	82098.5	78048.8	82002.6	69659.1	74756.1	199998	225463	239460	268777	253761	278121
O15027	SEC16A	0.122	23	16	393891	402938	434250	353950	374805	405770	221199	228157	236317	180037	180839	209878
O15031	PLXNB2	0.168	25	30	586721	663770	706488	627127	635647	581886	569997	624353	661075	622798	608241	583764
O15042	U2SURP	0.086	8	6	322238	317820	352082	234979	340493	264739	199458	206783	227020	155432	266015	173767
O15047	SETD1A	0.024	3		31087.1	30401.3	44425.5	40478.7	40504.4	38255.2
O15066	KIF3B	0.033	2		28451.7	31879.3	32897.1	28016.9	27688.6	31849.9
O15067	PFAS	0.244	42	42	1.56019e+06	1.52025e+06	1.70627e+06	1.52009e+06	1.42295e+06	1.58655e+06	1.19269e+06	1.15986e+06	1.2448e+06	1.13523e+06	1.05358e+06	1.17106e+06
O15078	CEP290	0.007	2	2	57707.5	55440.1	61690.3	55638	48368.9	59317.6	51311.3	46356.3	50877.9	44344.5	43656.1	46855.6
O15084	ANKRD28	0.037		3							51494.6	53611	50960.9	52542.2	46503.3	51800.3
O15085	ARHGEF11	0.025	3		97858.7	103103	127393	96692.3	97187	101890
O15091	PRORP	0.045	2	1	68760.1	82697.9	99991	75157.5	89484.3	73134.3	7603.82	9735.94	9756.17	8271.79	11226.5	8141.77
O15116	LSM1	0.113		3							100783	111103	104467	97731.9	83229.1	101390
O15118	NPC1	0.059	9	8	800531	790008	873929	805411	858648	766887	303852	325655	349578	320288	327689	311071
O15119	TBX3	0.065	6	5	117954	128212	148793	124792	120085	119991	63214.9	75059.3	70946.3	66142	67097.3	65393.5
O15126	SCAMP1	0.272	5	6	178089	176380	203981	171368	154329	174355	121783	130046	133332	129054	117599	125414
O15127	SCAMP2	0.152	9	9	241686	252766	265878	243062	243260	239227	327850	334128	352613	330242	333496	333000
O15143	ARPC1B	0.366	17	18	1.30766e+06	1.28691e+06	1.33417e+06	1.11489e+06	1.06636e+06	1.25906e+06	1.03162e+06	1.02656e+06	1.04524e+06	912474	901080	959715
O15144	ARPC2	0.463	25	24	1.86506e+06	1.90437e+06	1.91905e+06	1.71158e+06	1.77098e+06	1.81219e+06	1.63127e+06	1.60209e+06	1.57683e+06	1.5319e+06	1.58557e+06	1.586e+06
O15145	ARPC3	0.354	14	14	2.53038e+06	2.39589e+06	2.08786e+06	2.14524e+06	2.15341e+06	2.36413e+06	2.17296e+06	2.01183e+06	1.64445e+06	1.90596e+06	1.89276e+06	2.0301e+06
O15160	POLR1C	0.24	4	6	58889.2	55324.9	55392.1	56976.7	59177.6	57822	67710.9	68880.5	73581.6	66116.6	70223.4	68283.8
O15162	PLSCR1	0.079	1	1	2637.38	3746.84	3633.45	3688.37	3381.34	3544.04	6538.84	7367.62	7518.07	6979.89	6428.87	6770.82
O15164	TRIM24	0.126	13	14	216568	230590	267124	211015	228180	237869	213619	226733	242477	207878	212486	232221
O15173	PGRMC2	0.471	18	20	1.65586e+06	1.69783e+06	1.65625e+06	1.76134e+06	1.8498e+06	1.71083e+06	1.169e+06	1.17567e+06	1.23028e+06	1.24237e+06	1.313e+06	1.22465e+06
O15182	CETN3	0.114	2	1	45366.6	40378.2	55191.6	36773.1	44901.7	39624.9	8390.39	7570.67	5055.71	7226.99	7927.76	8038.28
O15212	PFDN6	0.721	25	26	1.95939e+06	1.89027e+06	2.07462e+06	1.79348e+06	1.79498e+06	1.92326e+06	1.66932e+06	1.62877e+06	1.68848e+06	1.5762e+06	1.49504e+06	1.70086e+06
O15217	GSTA4	0.104		3							102053	105001	81291.9	113314	99407.6	104032
O15226	NKRF	0.041		3							45823.3	53228.8	52319.2	44616.2	47087	49377.8
O15228	GNPAT	0.09	4	7	80682.5	91514.4	109816	93759.5	98058.2	92114.7	196324	212947	232237	211227	223371	217258
O15230	LAMA5	0.133	34	41	709165	737855	944696	746732	851942	732988	684510	729491	821126	731533	827708	712011
O15232	MATN3	0.033	1	1	4019.44	4369.48	4977.23	3264.07	4438.71	4293.12	5929.12	6327.75	8399.5	5177.08	6735.06	7019.36
O15235	MRPS12	0.384	6	4	294921	278490	329321	322635	338126	300500	99799.5	103091	103659	112595	124812	103629
O15254	ACOX3	0.087	3	7	80018.2	85234.5	95763.5	85454.5	85986.8	87574.3	93189.7	99447.7	97742.7	111239	119863	100014
O15258	RER1	0.051	1	2	18266.8	17855	20136.8	20684.8	15318.1	16916.3	45068.9	48177.2	51028.8	50125.5	39185.9	45575.9
O15269	SPTLC1	0.175	9	14	445376	465072	534433	499050	520974	457343	376922	391548	416482	404858	401978	387630
O15270	SPTLC2	0.189	7	13	134898	141563	170529	137502	150967	142488	223031	253124	297729	247126	252597	237269
O15294	OGT	0.095	2	12	28761	30342.7	32648.6	26190.1	30484.4	31023.9	163472	157193	173859	145651	155728	161816
O15304	SIVA1	0.046		1							13294.4	16174.3	18416.6	15475.1	22629.9	16263
O15305	PMM2	0.488	27	33	1.22679e+06	1.13865e+06	1.09626e+06	1.1324e+06	1.08488e+06	1.19211e+06	1.28085e+06	1.24732e+06	1.21857e+06	1.22645e+06	1.19153e+06	1.25843e+06
O15321	TM9SF1	0.107	4	3	52572.6	55359.7	63202.2	56973.7	59804.3	61774.5	32262.3	37864.3	36541.3	35662.4	29421.5	35364
O15347	HMGB3	0.445	10	8	697744	665777	558248	683329	667381	684348	473110	485619	442568	491366	454318	497909
O15355	PPM1G	0.515	49	51	5.10823e+06	4.97285e+06	5.18984e+06	4.90056e+06	4.57297e+06	5.1425e+06	3.52556e+06	3.42332e+06	3.49351e+06	3.30187e+06	3.10701e+06	3.52333e+06
O15371	EIF3D	0.352	27	29	1.79652e+06	1.86126e+06	1.90128e+06	1.72595e+06	1.66867e+06	1.82895e+06	1.37894e+06	1.48092e+06	1.43546e+06	1.38111e+06	1.32696e+06	1.39017e+06
O15372	EIF3H	0.335	30	25	2.1716e+06	2.14981e+06	2.17075e+06	2.11754e+06	2.05783e+06	2.14933e+06	1.78701e+06	1.72544e+06	1.50146e+06	1.76024e+06	1.61943e+06	1.77106e+06
O15379	HDAC3	0.016		1							19756.8	20244.8	25069.1	19696.3	16245.9	23411.7
O15381	NVL	0.009		1							7532.8	8367.34	8855.36	6175.14	7710.93	7205.73
O15400	STX7	0.222	12	11	270748	287019	297654	262841	249251	266574	201182	198686	216005	202366	180224	194907
O15405	TOX3	0.021	1		6829.08	6715.89	9111.75	9006.38	6498.12	7610.31
O15427	SLC16A3	0.112	16	15	561503	600035	624890	599872	570750	563330	588855	611744	606188	616906	603491	611007
O15431	SLC31A1	0.158	1	2	16990.1	16115.1	5308.25	16680.4	16854.3	14227.1	10636.5	10165.3	10916.9	12510.8	11635.3	9845.85
O15438	ABCC3	0.023	1	3	24738.7	29217.9	40357.4	28939.9	30854.2	28617.7	53928.3	62086	70394.3	59199.4	56471.3	60020.9
O15439	ABCC4	0.007	1	2	47789.5	54858.3	61441.4	53810.2	56504.4	52548.6	33559.1	41278.7	42040.7	41465.6	43794.7	37038.3
O15440	ABCC5	0.01		2							19383.3	24067.7	23960.7	18153.8	20836.3	18938.3
O15460	P4HA2	0.35	27	27	1.20311e+06	1.22691e+06	1.37781e+06	1.30099e+06	1.25626e+06	1.19804e+06	1.70908e+06	1.78833e+06	1.83892e+06	1.91063e+06	1.77989e+06	1.6897e+06
O15488	GYG2	0.032	1	1	8653.81	7604.86	8026.9	7591.95	7355.38	8010.3	13689.6	15573.1	16187.2	13094.8	11201.4	13639.4
O15498	YKT6	0.293	12	11	895086	848136	899728	889473	790393	910498	563956	561392	587840	563950	512397	577852
O15504	NUP42	0.028		1							3983.17	4862.92	6096.34	3543.42	4857.71	3965.1
O15511	ARPC5	0.623	21	19	1.67583e+06	1.55404e+06	1.46846e+06	1.31923e+06	1.21947e+06	1.49818e+06	1.12597e+06	1.09588e+06	1.03023e+06	929822	880629	1.05305e+06
O15514	POLR2D	0.289	4	4	183047	188204	184112	177034	187090	196731	177344	198001	174314	174075	169816	175538
O15523	DDX3Y	0.03	1	3	13816.9	13756.3	11935.3	10339.7	13060.9	12815.6	49082.9	48271.9	46524.1	29615.3	34784.7	37651.1
O15525	MAFG	0.278	3	4	96816.5	103539	126110	92777.9	92267	101135	94564.7	97473.4	98204	92620.8	91798	96668
O15530	PDPK1	0.128	4	8	124257	133551	140442	135507	124693	130351	151751	164022	176541	156882	162220	161422
O15533	TAPBP	0.071	2	4	273868	278023	285971	288324	286418	286018	89251.6	93598.3	97494.7	95233	99238	91482
O15541	RNF113A	0.146	1	4	9078.97	8415.18	9218.89	8484.17	8321.39	10686.4	49661	40911.5	38849.4	29011.2	31105.4	40472.4
O43143	DHX15	0.171	13	14	243786	256366	281452	236671	240529	234297	190249	202153	191581	180172	166869	170797
O43148	RNMT	0.355	22	18	703230	664900	694717	479485	498087	598745	486073	431794	416258	321562	345451	401072
O43149	ZZEF1	0.002		1							12165.9	12287.8	13367.4	9928.93	9697.44	15643.5
O43156	TTI1	0.011	1		11399.4	13429	17130.9	11594.4	13253.3	12780.5
O43157	PLXNB1	0.008	1	1	11913.4	8984.5	13967.2	10180.2	8010.04	10336.5	8168.72	9136.95	13006.5	7779.02	8857.2	8933
O43164	PJA2	0.011		1							13128.5	14647.3	13966.9	12255.8	12586.5	12972.9
O43169	CYB5B	0.587	22	26	403849	465630	480511	459998	547603	446477	426948	466932	470320	493473	525143	491626
O43172	PRPF4	0.186	3	8	263802	276606	294657	256732	267421	274032	152291	178024	172917	157016	157128	159322
O43175	PHGDH	0.46	85	83	6.99327e+06	6.81427e+06	6.74769e+06	7.0166e+06	6.36589e+06	6.91211e+06	5.94143e+06	5.79104e+06	6.12643e+06	5.92868e+06	5.28676e+06	6.07375e+06
O43181	NDUFS4	0.314	7	4	319437	322449	339390	303780	372516	322005	241769	238177	269036	227914	283955	229993
O43236	SEPTIN4	0.015		2							51868.4	41104.8	32391.5	36652.2	40815.3	41159.9
O43237	DYNC1LI2	0.376	25	23	1.23412e+06	1.26975e+06	1.35293e+06	1.28066e+06	1.23233e+06	1.27655e+06	608064	623077	637859	615320	557219	607118
O43242	PSMD3	0.461	35	39	1.53284e+06	1.61408e+06	1.69102e+06	1.60272e+06	1.42956e+06	1.5582e+06	1.57363e+06	1.5642e+06	1.66158e+06	1.54545e+06	1.39884e+06	1.59369e+06
O43252	PAPSS1	0.357	30	31	1.90233e+06	1.79688e+06	1.79564e+06	1.88462e+06	1.68635e+06	1.87756e+06	1.12949e+06	1.10894e+06	1.15935e+06	1.12781e+06	987140	1.15433e+06
O43264	ZW10	0.01	1		25507.3	29307.1	26508	24517.6	27119.6	29183
O43290	SART1	0.173	9	14	327341	244575	271756	177678	246781	219377	420094	334479	339446	239791	327596	280417
O43293	DAPK3	0.068	4		98369.5	99145.1	104594	99460.7	89804.6	96269.8
O43301	HSPA12A	0.074	6	2	62784.7	65502.4	68448.7	59038.4	57091.7	62895.8	13900.8	15912	14684.7	14636.8	12948.5	14368.4
O43310	CTIF	0.015		1							9314.11	8159.21	8176.53	6528.84	7798.4	6212.99
O43312	MTSS1	0.012	1		34308.9	25303.5	28656.3	20350.8	24697.5	25147.9
O43314	PPIP5K2	0.026	2		25633.5	26574.3	32134	23406.7	23016.8	26670.4
O43318	MAP3K7	0.036	1	3	14963.9	15496.1	19108.8	14390.4	13864.4	15654.8	63799.4	61654.3	68036.1	60153.8	60732.3	66597
O43324	EEF1E1	0.282	8	8	340084	365640	376290	356737	356568	354489	301869	309541	312253	294784	271173	304895
O43325	LYRM1	0.139	1	1	14386.3	16735.6	20318.2	17053.8	17633.1	15471.4	12450	13836.7	13736.1	13209.3	12425.9	11605.9
O43347	MSI1	0.055	8	4	206488	220582	285744	213564	202654	210930	133989	136638	146541	132381	127743	132963
O43379	WDR62	0.017	2	2	30970.1	31242.6	36512.9	28598	28280.3	30341.1	33521	40329.2	39928.2	44215.2	55827.7	41713.2
O43390	HNRNPR	0.42	60	57	9.19075e+06	7.67105e+06	8.69168e+06	5.83215e+06	9.01849e+06	6.48877e+06	6.64866e+06	5.3381e+06	6.03111e+06	4.03949e+06	6.44504e+06	4.52237e+06
O43395	PRPF3	0.186	9	15	168088	173069	210510	167748	177882	173951	338406	355754	361318	341304	342517	345160
O43396	TXNL1	0.498	18	18	699145	657131	560802	650189	648292	668606	528548	506809	487150	495306	500651	530963
O43399	TPD52L2	0.699	34	38	3.4357e+06	3.30794e+06	3.38342e+06	3.21751e+06	3.1347e+06	3.40716e+06	1.93109e+06	1.90982e+06	1.85599e+06	1.7949e+06	1.6994e+06	1.9041e+06
O43402	EMC8	0.348	8	8	214786	229938	268607	226806	248255	231123	231995	267327	266773	254508	260634	250881
O43414	ERI3	0.047		2							46651.1	52277.8	55381.2	49303.5	44847.5	50802.8
O43422	THAP12	0.041	4		47456	50750	55034	49682.4	51519.9	50904.5
O43432	EIF4G3	0.091	6	10	259283	284395	379968	273707	300106	264875	241976	250724	279235	230927	227294	246782
O43447	PPIH	0.209	7	5	302635	311105	334322	304906	303383	304419	180680	187845	194056	178991	173141	188076
O43462	MBTPS2	0.017		1							25394.1	24321.5	26404.6	23921.1	22368.5	22511.7
O43464	HTRA2	0.148	6	11	326800	307663	308823	319651	332521	312284	270779	298686	321207	314792	275384	294593
O43488	AKR7A2	0.309	17	20	2.08826e+06	2.06756e+06	2.17434e+06	2.06268e+06	1.91428e+06	2.0727e+06	1.04347e+06	1.00355e+06	1.0265e+06	1.01926e+06	939722	1.03116e+06
O43491	EPB41L2	0.446	69	74	3.96299e+06	3.2371e+06	3.18907e+06	2.55277e+06	2.95786e+06	2.9679e+06	3.28803e+06	2.70022e+06	2.67397e+06	2.22296e+06	2.58049e+06	2.55744e+06
O43493	TGOLN2	0.503	47	46	1.5631e+06	1.65367e+06	1.76767e+06	1.61967e+06	1.67195e+06	1.6993e+06	1.22338e+06	1.33971e+06	1.36589e+06	1.25333e+06	1.30887e+06	1.30592e+06
O43505	B4GAT1	0.137	3	9	94476.5	93198.3	108211	97414	93797.4	88029.6	200762	217748	222539	208503	204287	197716
O43524	FOXO3	0.03	2	1	68444.9	70600.4	76771.5	65769.9	62274.1	68539.5	52870.4	53498.2	57369.4	50710.2	44458.5	57343.6
O43567	RNF13	0.071	2	2	50009.4	57398.2	59578.3	57082.1	65253.9	55194.4	53574.8	57957.5	55801.3	56642.4	61001.4	59057.1
O43572	AKAP10	0.039	3	1	31513.8	32786.2	38923.5	36321.3	33238.4	32834.9	11619.4	14341.9	16272	12686.9	12527.9	13219.7
O43583	DENR	0.212	4	8	119110	126816	185602	91090	182895	106729	142159	157661	203603	115757	208962	130926
O43592	XPOT	0.065	3	8	82132.8	96999.2	93672.6	89349.7	102103	81232.7	136326	156345	118221	162574	141494	142283
O43598	DNPH1	0.425	9	15	276466	277588	275710	266234	259719	288563	1.05615e+06	1.07063e+06	1.07243e+06	1.07365e+06	978325	1.07961e+06
O43615	TIMM44	0.436	46	46	3.17538e+06	3.49181e+06	3.63293e+06	3.56319e+06	3.9943e+06	3.51253e+06	2.71992e+06	3.02571e+06	3.08817e+06	3.17107e+06	3.41119e+06	3.00033e+06
O43617	TRAPPC3	0.161	6	4	241634	229280	271731	248019	195831	239183	205784	196326	222969	209493	160324	207525
O43633	CHMP2A	0.261	2	5	42879.3	40297.7	43187.5	36571.4	43485.5	39007.4	93693.1	92590	79280.9	99299.1	96257.7	93937.7
O43639	NCK2	0.037	2	1	63992	66286.9	71323.4	62295.4	57930.6	69171.4	30090.1	30450	29132.9	27625.5	24587.1	29360.3
O43657	TSPAN6	0.188	6	6	142572	156060	171254	164711	170462	151443	112024	123605	139539	136462	142305	120730
O43660	PLRG1	0.208	6	6	172025	194121	228532	180383	192869	178900	143143	174550	154829	158134	155180	144816
O43663	PRC1	0.082	4	4	58317.6	58364.4	71803.9	52765.4	52464.2	57669.2	57368.7	57707.5	64151.9	50959.3	43910.6	54767.3
O43665	RGS10	0.066		1							4907.39	5039.57	7038.31	5763.11	5874.21	6261.48
O43670	ZNF207	0.065	2	3	86526.7	70674.8	69422	58054.1	73000	68023.3	45855.7	40014	42462.6	38548.7	41211.9	41993.9
O43674	NDUFB5	0.085	2	3	42625.9	43496.1	46255.3	42607.5	40478.6	41008.8	67706.2	80797.2	75234.8	78517.7	69812.5	66082.2
O43676	NDUFB3	0.337	8	4	213023	226251	216305	238271	267629	232792	69244.3	67966.8	66939.6	78512.3	95248.3	69458.1
O43677	NDUFC1	0.132	1	2	42766.1	46765.6	45345.6	49452.9	49063.3	49700	94947.4	111385	92475	93548.9	105429	86570.9
O43678	NDUFA2	0.636	10	11	350654	362882	395533	366797	565453	354719	403248	413632	448535	400290	692121	406931
O43681	GET3	0.147	5	2	280158	315072	364956	333546	329094	326833	35074.6	34136.7	42111.3	36383.3	35141.7	38040.2
O43684	BUB3	0.384	18	20	954938	883718	965746	802246	918531	866063	1.05958e+06	937847	937604	815101	916140	908883
O43707	ACTN4	0.708	222	213	1.86163e+07	1.92324e+07	1.94901e+07	1.92021e+07	1.92823e+07	1.90999e+07	1.1419e+07	1.16076e+07	1.2168e+07	1.15857e+07	1.1583e+07	1.16937e+07
O43708	GSTZ1	0.116	4	3	144874	161570	179249	167373	166213	165406	99093.4	110378	109762	110391	110108	108456
O43709	BUD23	0.096		4							76944.1	71139.2	72924.2	51256.5	61917.5	70429.1
O43716	GATC	0.471	10	7	207609	215849	216764	197953	215748	239037	103631	115620	153109	97862.8	91797.7	107014
O43719	HTATSF1	0.356	37	38	1.12499e+06	1.11581e+06	1.18823e+06	1.01437e+06	919676	1.11135e+06	1.11007e+06	1.11107e+06	1.10118e+06	985529	877140	1.0995e+06
O43739	CYTH3	0.018	1	1	54248.9	57839.9	52173	55086.1	49993.4	54804.5	43465.3	43170.5	37160.6	44140	38493.5	39721.8
O43747	AP1G1	0.1	5	12	89365.2	100287	115644	96390.8	103233	92250.2	226340	244490	315000	236733	225024	232037
O43752	STX6	0.212	2	5	32591.9	33929.2	38116.6	34324	32760	34209.9	105487	115964	111256	112029	106639	114459
O43760	SYNGR2	0.085	6	8	206122	225846	255193	226497	207390	218916	354982	374567	412510	390337	338151	383905
O43765	SGTA	0.393	35	33	1.5941e+06	1.50352e+06	1.42495e+06	1.55579e+06	1.46479e+06	1.56313e+06	1.04187e+06	989178	826094	1.03037e+06	971501	1.01513e+06
O43768	ENSA	0.736	10	13	290335	303011	404696	266353	244617	310059	699695	719908	655665	659200	562518	731448
O43772	SLC25A20	0.183	6	5	264897	289287	329792	324135	296373	277209	207588	215033	257993	235709	222559	214453
O43776	NARS1	0.389	61	57	2.89426e+06	2.94506e+06	2.8527e+06	2.85252e+06	2.63609e+06	2.96351e+06	2.68298e+06	2.63881e+06	2.65374e+06	2.50701e+06	2.14548e+06	2.70575e+06
O43795	MYO1B	0.019	2	1	23696.1	25486.5	42009.1	24180.1	30586.9	26781.7	14651.1	15219.3	20234.5	18368.6	22207.1	22117.2
O43809	NUDT21	0.326	19	7	1.84913e+06	1.69577e+06	1.67226e+06	1.25482e+06	1.35831e+06	1.53136e+06	1.38456e+06	1.2741e+06	1.13401e+06	938980	971590	1.15753e+06
O43813	LANCL1	0.306	12	13	490098	500957	557765	497084	462464	495629	396850	404140	394570	411720	371914	399024
O43815	STRN	0.162	8	6	196321	209207	226710	196174	198132	197802	82588.3	83694.7	87356.9	79807.8	70929.6	79645.9
O43818	RRP9	0.227	9	9	236072	216275	263237	189195	192900	214596	357742	347028	391383	321402	340193	347093
O43819	SCO2	0.199	9	12	250203	257205	298393	262350	286043	272229	381044	424242	491454	532991	464131	436867
O43823	AKAP8	0.207	14	18	328501	339425	313458	326574	318377	326746	283319	294505	312384	273843	274267	282140
O43837	IDH3B	0.332	14	12	539995	641690	562459	665166	769359	578779	560340	618075	548068	687902	742473	593026
O43847	NRDC	0.189	21	26	408833	409723	465894	413956	388344	415600	699828	715948	722662	719210	693819	744274
O43852	CALU	0.568	53	69	2.80812e+06	2.60352e+06	2.55255e+06	3.21716e+06	2.60773e+06	2.81282e+06	2.78432e+06	2.54778e+06	2.59367e+06	3.22688e+06	2.54661e+06	2.78449e+06
O43865	AHCYL1	0.16	8	12	498125	473387	517938	485435	415863	473387	407005	384081	353416	398670	345724	373235
O43896	KIF1C	0.006	1	1	35322.3	31748.9	39147.6	21722	31192.6	22159.9	22363.8	17625	21771.2	13268	21153.3	15338.4
O43903	GAS2	0.262	9	8	159149	158344	179956	158307	154938	158676	163564	166725	172299	170246	172118	168799
O43920	NDUFS5	0.425	4	8	68314.1	77508.5	89414.5	76861.3	92426.5	75364.1	155597	172417	179662	172651	192996	159584
O60216	RAD21	0.236	7	10	74930.9	83842.6	98474.9	80712	143973	95716.6	178175	199637	198751	190396	209224	188558
O60218	AKR1B10	0.399	51	58	1.53375e+07	1.51308e+07	1.56292e+07	1.60259e+07	1.43631e+07	1.62759e+07	1.55538e+07	1.51808e+07	1.42417e+07	1.65486e+07	1.46122e+07	1.6435e+07
O60220	TIMM8A	0.113		1							5755.45	6288.25	4851.87	5035.26	4842.18	6270.89
O60231	DHX16	0.116	14	14	722372	734502	808623	688125	655027	674309	506443	521601	551408	443613	402176	509513
O60232	ZNRD2	0.347	7	7	213746	218320	242699	211578	223364	228613	153462	141506	140804	143733	130006	149509
O60234	GMFG	0.063	2	2	412800	390489	327360	398336	355875	410363	100920	94537.7	91458.7	89658.7	84515.5	98425.9
O60238	BNIP3L	0.068	1		2326.35	2283.76	5813.7	1679.39	2341.2	2829.79
O60256	PRPSAP2	0.295	11	13	611307	612761	674536	620235	587369	636391	741920	805523	826491	777835	694429	751635
O60262	GNG7	0.309	2	2	62150.6	67747.4	75365.7	67951.6	67787.4	64005.9	32538.6	32275.5	33042	31831.3	32519.1	32183.1
O60264	SMARCA5	0.093	4	9	103046	113068	131161	97435.2	110966	100468	174338	194193	213227	161815	176770	170316
O60271	SPAG9	0.296	42	49	1.776e+06	1.77702e+06	1.842e+06	1.78368e+06	1.68952e+06	1.7946e+06	1.38299e+06	1.40053e+06	1.45929e+06	1.41406e+06	1.29158e+06	1.3907e+06
O60291	MGRN1	0.058	3	2	34532.1	36706.6	40628	38691.5	36479.3	38482.6	22078.7	22239.4	28840.6	22313.1	21619.9	23771
O60306	AQR	0.038	2	6	25924.6	31162.8	44961.7	32591.3	31723.3	29517.6	45507.9	51881.9	63584.6	43515.3	50424.7	47145.6
O60313	OPA1	0.032		3							19891.3	28282.4	28879.6	23007.8	27243.1	29094
O60333	KIF1B	0.065	10	10	304962	297649	333987	276185	265892	288274	218735	217126	222852	220927	215711	217261
O60341	KDM1A	0.163	7	16	246288	231521	246349	200892	198208	235643	328002	318230	288592	303090	289696	314407
O60343	TBC1D4	0.153	16	23	366916	377529	418056	383651	330613	363746	289128	303342	307728	302069	278795	298165
O60361	NME2P1	0.073	2	2	370817	475661	341106	404690	352963	346338	367352	429588	359883	384877	341921	329729
O60427	FADS1	0.023		1							15055.6	16803.6	16652.3	16792.4	18234.8	15579.8
O60437	PPL	0.092	7	16	94645.7	89931.1	100318	90303.1	84870	93217.6	209521	218521	252279	205810	200267	217764
O60443	GSDME	0.151	11	9	790051	767349	840621	805147	730521	817982	476273	458081	473611	481311	414462	480723
O60462	NRP2	0.009		1							9714.88	12265	11328.4	13209.2	10506.9	10615.7
O60476	MAN1A2	0.016	1		7422.33	7385.59	8331.65	8435.17	7183.49	7164.83
O60488	ACSL4	0.471	71	60	5.47199e+06	5.82343e+06	5.64439e+06	5.96608e+06	5.79438e+06	5.63268e+06	5.51406e+06	5.64965e+06	5.37908e+06	6.09061e+06	5.81516e+06	5.56376e+06
O60493	SNX3	0.444	22	17	1.98829e+06	1.99313e+06	2.00462e+06	1.83949e+06	1.80987e+06	2.02425e+06	1.06485e+06	1.07849e+06	1.12457e+06	1.0163e+06	1.0706e+06	1.10831e+06
O60502	OGA	0.134	13	15	386655	396665	483546	390001	358237	403909	359827	364803	389370	352474	317314	365458
[truncated: 5,327 more rows]

## Sheet: S2A
Table S2A. Quantification of protein thermal stability changes induced by metformin and classification of quantified proteins into different groups
[truncated: 3,845 more rows]

[truncated: 10 more sheets: S2B, S3A, S3B, S3C, S3D, S3E, S4A, S4B, S4C, S4D]
